# Supplementary material for: An assessment and characterization of pharmaceuticals and personal care products (PPCPs) within the Great Lakes Basin: Mussel Watch Program (2013–2018)
Source: Environ Monit Assess. 2024 Mar 5;196(4):345. doi: 10.1007/s10661-023-12119-3 (PMC10912168; doi:10.1007/s10661-023-12119-3)
Supplement: Supplementary file 2 — Supplementary file2 (XLSX 145 KB) [file 10661_2023_12119_MOESM2_ESM.xlsx]

## Sheet: Contents
An Assessment and Characterization of Pharmaceuticals and Personal Care Products (PPCPs) within the Great Lakes Basin: Mussel Watch Program (2013 - 2018).
Edwards, M, A.1*, Kimbrough, K.1, Fuller, N.2, Davenport, E.1, Freitag, A.1, Rider, M.2, Regan, S.2, Leight, A, K.1, Burkart, H.2, Jacobs, A.2, Johnson, E.1
1 Monitoring and Assessment Branch, NOAA/NOS/NCCOS, 1305 East/West Highway, Silver Spring, MD 20910, USA
2 CSS-Inc., Under NOAA National Centers for Coastal Ocean Science Contract No. EA133C17BA0062 & EA133C17BA0049, Fairfax, VA, USA
* Corresponding author: Michael.Edwards@noaa.gov
Contents:
Table S1. List of Great Lakes sampling locations, associated dominant site land cover and number of sampling events (n).
Table S2. List of pharmaceutical and personal care products (PPCPs) targeted in this study based on SGS AXYS analytical method MLA-075 Rev 06.01 and MLA-075 Rev 07. PPCP compounds detected with concentrations above the MDL, and found in at least one mussel tissue sample, are identified in bold text
Table S3. Great Lakes PPCP study sites NLCD land-use and land cover classification scheme.
Table S4. Descriptive summary of the pharmaceutical and personal care products (PPCPs) concentrations detected in dreissenid mussel (Dreissena spp.) tissue sampled at Great Lakes MW sites between 2013-18.
Table S5. Summary of pharmaceutical and personal care products (PPCPs) concentrations detected in RF Clusters 1-3.
Table S6. Summary of pharmaceutical and personal care products (PPCPs) concentrations detected in mussel (Dreissena spp.) tissue sampled at MW reference sites during the 2013-18 study period.
Table S7. Summary of pharmaceutical and personal care products (PPCPs) summed concentrations (SumConc) measured at Great Lakes MW sites.
Table S8. Summary of pharmaceutical and personal care products (PPCPs) concentrations [n/ng (wet weight)] detected in dreissenid mussels sampled at major discharge-types during 2013-2018.
Table S9. Summary of pharmaceutical and personal care products (PPCPs) compound class concentrations measured at mussel sampling location major discharge-types.
Table S10. List of Great Lakes dreissenid mussel study sites environmental parameters and land cover percentages (%) (within 3Km buffer).
Table S11. Summary of pharmaceutical and personal care products (PPCPs) occurrence and concentrations detected in mussels (Dreissena spp.) sampled at developed and open-water sites.
Table S12. Spearman rank correlation (ρ) matrix for detected classes of pharmaceuticals and associated mussel site land-use and environmental parameters. Bold text indicates where acceptable spearman correlation (p < 0.05) were achieved.

## Sheet: Table S1
Table S1. List of Great Lakes sampling locations, associated dominant site land cover and number of sampling events (n).
Study Site	Study Site Name	Collection Year	Site Category	Site Dominant Land cover	Site RF Cluster	Site LatDD	Site LongDD	General Location	Specific Location	State	Study/Sample Type
LMAG-0-INMU-8.18	Algoma-0-INMU-8.18	2018	Harbor	Open-water	RF-1	44.6073	-87.4305	Algoma	Lake Michigan Algoma (Site established in Lake Michigan at the mouth of the Ahnapee River)	WI	Monitoring
LMAG-1-8.18	Algoma-1-8.18	2018	Offshore	Open-water	RF-1	44.5983	-87.4293	Lake Michigan	Lake Michigan Algoma (Nearshore site in Lake Michigan 0.95km SSE of the Algoma north pier head light and 0.8km E of the shoreline)	WI	Monitoring
LEAR-1-9.14	Ashtabula River-1-9.14	2014	Harbor	Open-water	RF-2	41.9123	-80.7935	Ashtabula River	Outer harbor	OH	Monitoring
LEAR-3-9.14	Ashtabula River-3-9.14	2014	Harbor	Open-water	RF-2	41.9121	-80.79	Ashtabula River	Outer harbor	OH	Monitoring
LMBR-0-5.18	Black River LM-0-5.18	2018	River	Open-water	RF-1	42.6766	-86.2147	Black River /Lake Michigan	Lake Michigan Black River (Site established at the Black River mouth (channel side) under the south pier head light)	MI	Monitoring
LEBR-0-9.14	Black River-0-9.14	2014	Harbor	Open-water	RF-2	41.4742	-82.181	Black River /Lake Erie	Black River on marina breakwater	OH	Monitoring
LEBR-1-9.14	Black River-1-9.14	2014	Harbor	Open-water	RF-3	41.4736	-82.1822	Black River /Lake Erie	Black River at harbor breakwater	OH	Monitoring
LOCV-INMU-10.18	Cape Vincent-INMU-10.18	2018	Offshore	Open-water	RF-1	44.1324	-76.3308	Cape Vincent	Lake Ontario Cape Vincent (Site established at the entrance to the St Lawrence River, shore side (U.S.A.) of the east end of the 425m breakwater).	NY	Place-based/Caged
NRCY-01A-7.14	Cayuga Creek-01A-7.14	2014	Trib	Developed	RF-3	43.075	-78.9639	Cayuga Creek	Cayuga Creek	NY	Place-based/Caged
LECR-5-9.14	Cuyahoga River-5-9.14	2014	Harbor	Open-water	RF-3	41.5042	-81.7114	Cuyahoga River	Whiskey Island Marina	OH	Monitoring
LECR-9.14	Cuyahoga River-9.14	2014	Harbor	Open-water	RF-3	41.4984	-81.7201	Cuyahoga River	Cuyahoga river mouth	OH	Monitoring
DRSE-0-6.16	Detroit River Fox Is-0-6.16	2016	Offshore	Open-water	RF-2	42.1069	-83.1356	Detroit River	Detroit River South End/Hole-in-the-wall	MI	Place-based/Caged
NREL-01A-7.14	Ellicott Creek-01A-7.14	2014	Trib	Developed	RF-2	43.0204	-78.8754	Ellicott Creek	Ellicott Creek	NY	Place-based/Caged
LOFC-INMU-CH-10.18	Fourmile Creek-INMU-CH-10.18	2018	Harbor	Open-water	RF-1	43.284	-79.002	Fourmile Creek	Lake Ontario Fourmile Creek (Nearshore site - Lake Ontario 0.85km NW of the mouth of Fourmile Creek, near Fourmile Creek State Park, NY)	NY	Monitoring
LOGR-INMU-CH-10.18	Genesee River-INMU-CH-10.18	2018	River	Open-water	RF-1	43.26	-77.6024	Genesee River	Lake Ontario Genesee River (Site established at the mouth of the Genesee River, approximately 0.5km from the end of the west pier head).	NY	Monitoring
NRGL-01A-7.14	Gill Creek-01A-7.14	2014	Offshore	Developed	RF-2	43.0781	-79.0267	Niagara River	Gill Creek	NY	Place-based/Caged
NRGL-02A-7.14	Gill Creek-02A-7.14	2014	Offshore	Developed	RF-2	43.0783	-79.0259	Niagara River	Gill Creek	NY	Place-based/Caged
NRGL-03A-7.14	Gill Creek-03A-7.14	2014	Trib	Developed	RF-2	43.0788	-79.0258	Niagara River	Gill Creek	NY	Place-based/Caged
TBID-INMU-CH-6.18	Island DavidsonTB-6.18	2018	Offshore	Open-water	RF-1	45.0324	-83.1927	Thunder Bay/Lake Huron	Thunder Bay Island Davidson (Site established approximately 200m south of Thunder Bay Island/boat mooring for the historic James Davidson ship wreck).	MI	Monitoring
TBIW-INMU-CH-6.18	Island WilsonTB-6.18	2018	Offshore	Open-water	RF-1	45.0653	-83.1821	Thunder Bay/Lake Huron	Thunder Bay Island Wilson (Site established approximately 2.5km NE of Thunder Bay Island/boat mooring for the historic D.W. Wilson ship wreck).	MI	Monitoring
LMKZ-0-5.18	Kalamazoo River-0-5.18	2018	River	Open-water	RF-1	42.6766	-86.2147	Kalamazoo River	Lake Michigan Kalamazoo River	MI	Monitoring
LMKW-0-8.18	Kewaunee River-0-8.18	2018	River	Open-water	RF-1	44.459	-87.4989	Kewaunee River	Lake Michigan Kewaunee River (Site located at the mouth of the Kewaunee River, approximately 500m NW of the south pier head light).	WI	Monitoring
LMKW-01-8.18	Kewaunee River-01-8.18	2018	Offshore	Open-water	RF-1	44.4584	-87.4654	Kewaunee River/Lake Michigan	Lake Michigan Kewaunee River (Nearshore site - Kewaunee Shoal Light, approximately 2.25km E of the Kewaunee River south pier head light).	WI	Monitoring
LMMB-13-7.13	Kinnickinnic River-13-7.13	2013	River	Developed	RF-3	43.0095	-87.9067	Kinnickinnic River	Upper Kinnickinnic River. W side of KK about halfway between Becher St and Linlcon Ave bridges.	WI	Place-based/Caged
LMMB-13-S4-7.17	Kinnickinnic River13-S4-7.17	2017	River	Developed	RF-2	43.0047	-87.9134	Kinnickinnic River	Upper Kinnickinnic River. W side of KK about halfway between Becher St and Linlcon Ave bridges.	WI	Place-based/Caged
LMMB-14-7.17	Kinnickinnic River-14-7.17	2017	River	Developed	RF-3	43.012	-87.9055	Kinnickinnic River	Lower Kinnickinnic River. W side of KK about 25m downstream of the turning basin.	WI	Place-based/Caged
LMMB-18-6.18	Lake Michigan-18-6.18	2018	Offshore	Open-water	RF-3	42.9977	-87.8498	Lake Michigan	Lake Michigan Milwaukee Bay	WI	Place-based/Insitu
LOFO-INMU-CH-6.18	Lake OntarioFS-INMU-CH-6.18	2018	Offshore	Open-water	RF-1	43.4684	-77.882	Lake Ontario	Lake Ontario - fish site (Part of EPA’s Fish Monitoring and Surveillance Program)	NY	Monitoring
LMMW-0-INMU-8.18	Manitowoc-0-INMU-8.18	2018	Offshore	Open-water	RF-1	44.0934	-87.6451	Manitowoc	Lake Michigan Manitowoc (Site established at the mouth of the Manitowoc River on the harbor side of the north breakwater)	WI	Monitoring
LMMW-1-INMU-8.18	Manitowoc-1-INMU-8.18	2018	Offshore	Open-water	RF-1	44.1038	-87.6271	Manitowoc	Lake Michigan Manitowoc (Site established approximately 1.8km NE of the Manitowoc Breakwater Lighthouse and 1.2km from the nearest lake shoreline)	WI	Monitoring
LEMR-0-5.15	Maumee Grassy Isl-0-5.15	2015	River	Developed	RF-3	41.7004	-83.4601	Maumee River	Grassy Island	OH	Place-based/Caged
LEMR-0-6.15	Maumee Grassy Isl-0-6.15	2015	River	Developed	RF-3	41.7005	-83.4602	Maumee River	Grassy Island	OH	Place-based/Caged
LEMR-0-6.16	Maumee Grassy Isl-0-6.16	2016	River	Developed	RF-3	41.7006	-83.4597	Maumee River	Grassy Island	OH	Place-based/Caged
LEMR-0-7.15	Maumee Grassy Isl-0-7.15	2015	River	Developed	RF-3	41.7006	-83.4601	Maumee River	Grassy Island	OH	Place-based/Caged
LEMR-3-5.15	Maumee Lighthouse-3-5.15 (*)	2015	Offshore	Open-water	RF-2	41.7618	-83.329	Lake Erie	Maumee River - Toledo Lighthouse	OH	Place-based
LEMR-3-5.16	Maumee Lighthouse-3-5.16 (*)	2016	Offshore	Open-water	RF-3	41.7624	-83.329	Lake Erie	Maumee River - Toledo Lighthouse	OH	Place-based/Caged
LEMR-3-6.15	Maumee Lighthouse-3-6.15 (*)	2015	Offshore	Open-water	RF-2	41.7618	-83.329	Lake Erie	Maumee River - Toledo Lighthouse	OH	Place-based
LEMR-3-6.16	Maumee Lighthouse-3-6.16 (*)	2016	Offshore	Open-water	RF-2	41.7623	-83.3289	Lake Erie	Maumee River - Toledo Lighthouse	OH	Place-based/Caged
LEMR-3-7.15	Maumee Lighthouse-3-7.15 (*)	2015	Offshore	Open-water	RF-2	41.7618	-83.3292	Lake Erie	Maumee River - Toledo Lighthouse	OH	Place-based/Caged
LEMR-3-I-6.16	Maumee Lighthouse-3-I-6.16 (*)	2016	Offshore	Open-water	RF-2	41.7623	-83.3289	Lake Erie	Maumee River - Toledo Lighthouse	OH	Place-based/Caged
LEMR-2-5.15	Maumee Upstream-02-5.15	2015	River	Developed	RF-2	41.6553	-83.5251	Maumee River	Maumee River - Upstream Toledo WWTP	OH	Place-based/Caged
LEMR-2-6.15	Maumee Upstream -2-6.15	2015	River	Developed	RF-2	41.6554	-83.5251	Maumee River	Maumee River - Upstream Toledo WWTP	OH	Place-based/Caged
LEMR-2-7.15	Maumee Upstream -2-7.15	2015	River	Developed	RF-2	41.6557	-83.5249	Maumee River	Maumee River - Upstream Toledo WWTP	OH	Place-based/Caged
LEMR-4-6.16	Maumee River-4-6.16	2016	River	Developed	RF-3	41.6362	-83.5311	Maumee River	Maumee River- upstream Swan Creek	OH	Place-based/Caged
LEMR-1-5.15	Maumee WWTP-1-5.15	2015	River	Developed	RF-3	41.689	-83.4751	Maumee River	Maumee River - Toledo WWTP outfall	OH	Place-based/Caged
LEMR-1-6.15	Maumee WWTP-1-6.15	2015	River	Developed	RF-3	41.6886	-83.475	Maumee River	Maumee River - Toledo WWTP outfall	OH	Place-based/Caged
LEMR-1-6.16	Maumee WWTP-1-6.16	2016	River	Developed	RF-3	41.6892	-83.4768	Maumee River	Maumee River - Toledo WWTP outfall	OH	Place-based/Caged
LEMR-1-7.15	Maumee WWTP-1-7.15	2015	River	Developed	RF-3	41.6886	-83.475	Maumee River	Maumee River - Toledo WWTP outfall	OH	Place-based/Caged
LMMB-11-7.18	Menomonee River-11-7.18	2018	River	Developed	RF-2	43.0329	-87.9391	Menomonee River	Menomonee River	WI	Place-based/Caged
LMMB-11-S4-7.17	Menomonee River-11-S4-7.17	2017	River	Developed	RF-2	43.0329	-87.9388	Menomonee River	Upper Menomonee River. N side of MM river near the intersection of Mt Vernon Ave and 21st Street.	WI	Place-based/Caged
LMMB-12-7.13	Menomonee River-12-7.13	2013	River	Developed	RF-2	43.0318	-87.9469	Menomonee River	Menomonee River	WI	Place-based/Caged
LMMB-15-S4-BC-7.17	Menomonee River-15-S4-BC-7.17	2017	River	Developed	RF-2	43.0334	-87.9176	Menomonee River	Lower Menomonee River. N side of MM river about 40m E of the 6th Street bridge.	WI	Place-based/Caged
LMMB-15-S4-TC-7.17	Menomonee River-15-S4-TC-7.17	2017	River	Developed	RF-3	43.0334	-87.9176	Menomonee River	Lower Menomonee River. N side of MM river about 40m E of the 6th Street bridge.	WI	Place-based/Caged
LMMB-9-7.13	Menomonee River-9-7.13	2013	River	Developed	RF-2	43.0284	-87.9256	Menomonee River	Menomonee River	WI	Place-based/Caged
LMMB-0-INMU-6.8.17	Milwaukee Bay-0-INMU-6.8.17	2017	Harbor	Developed	RF-3	43.0329	-87.8939	Milwaukee Bay	Lakeshore Park E side. About 230m SE of marina entrance and 25m.	WI	Place-based/Insitu
LMMB-0-6.18	Milwaukee Bay-0-6.18	2018	Harbor	Developed	RF-3	43.0328	-87.894	Milwaukee Bay	Lake Michigan Milwaukee Bay	WI	Place-based/Caged
LMMB-0-7.13	Milwaukee Bay-0-7.13	2013	Harbor	Developed	RF-3	43.034	-87.8948	Milwaukee Bay	Lake Michigan Milwaukee Bay	WI	Place-based/Caged
LMMB-0-7.18	Milwaukee Bay-0-7.18	2018	Harbor	Developed	RF-3	43.0325	-87.894	Milwaukee Bay	Lake Michigan Milwaukee Bay	WI	Place-based/Caged
LMMB-01-INMU-6.18	Milwaukee Bay-01-INMU-6.18	2018	Harbor	Developed	RF-3	43.008	-87.8891	Milwaukee Bay	Lake Michigan Milwaukee Bay (Site located adjacent to the Milwaukee Harbor Confined Disposal Facility (dredge spoil) in the outer harbor)	WI	Place-based/Insitu
LMMB-01-INMU-6.8.17	Milwaukee Bay-01-INMU-6.8.17	2017	Harbor	Developed	RF-3	43.0079	-87.8889	Milwaukee Bay	Lake Michigan Milwaukee Bay (Site located adjacent to the Milwaukee Harbor Confined Disposal Facility (dredge spoil) in the outer harbor)	WI	Place-based/Insitu
LMMB-1-7.13	Milwaukee Bay-1-7.13	2013	Harbor	Developed	RF-3	43.0078	-87.8872	Milwaukee Bay	Lake Michigan Milwaukee Bay - Outer harbor S end. At E steel piles (dolphin).	WI	Place-based/Caged
LMMB-17-7.18	Milwaukee Bay-17-7.18	2018	Harbor	Developed	RF-3	43.0235	-87.8943	Milwaukee Bay	Jones Island MMSD [Outfall of the Jones Island WWTP (Milwaukee Metropolitan Sewerage District - MMSD)].	WI	Place-based/Caged
LMMB-04-INMU-6.17	Milwaukee Bay-04-INMU-6.17	2017	Harbor	Open-water	RF-3	43.0432	-87.8878	Milwaukee Bay	Outer harbor N end. The E standoff where ships tie off at Veterans	WI	Place-based/Caged
LMMB-04-INMU-8.17	Milwaukee Bay-04-INMU-8.17	2017	Harbor	Developed	RF-2	43.0432	-87.8878	Milwaukee Bay	Outer harbor N end. The E standoff where ships tie off at Veterans	WI	Place-based/Insitu
LMMB-4-6.13	Milwaukee Bay-4-6.13	2013	Harbor	Open-water	RF-3	43.0432	-87.8878	Milwaukee Bay	Outer harbor N end (Located in the outer harbor north of the harbor entrance slip channel adjacent to Juneau Park)	WI	Place-based/Caged
LMMB-4-6.18	Milwaukee Bay-4-6.18	2018	Harbor	Open-water	RF-3	43.0432	-87.8879	Milwaukee Bay	Outer harbor N end (Located in the outer harbor north of the harbor entrance slip channel adjacent to Juneau Park)	WI	Place-based/Caged
LMMB-4-7.13	Milwaukee Bay-4-7.13	2013	Harbor	Open-water	RF-3	43.0432	-87.8878	Milwaukee Bay	Outer harbor N end (Located in the outer harbor north of the harbor entrance slip channel adjacent to Juneau Park)	WI	Place-based/Caged
LMMB-4-7.18	Milwaukee Bay-4-7.18	2018	Harbor	Open-water	RF-3	43.0432	-87.8879	Milwaukee Bay	Outer harbor N end (Located in the outer harbor north of the harbor entrance slip channel adjacent to Juneau Park)	WI	Place-based/Caged
LMMB-4-I-7.18	Milwaukee Bay-4-I-7.18	2018	Harbor	Open-water	RF-3	43.0432	-87.8879	Milwaukee Bay	Outer harbor N end (Located in the outer harbor north of the harbor entrance slip channel adjacent to Juneau Park)	WI	Place-based/Caged
LMMB-4-9.18	Milwaukee Bay-4-9.18	2018	Harbor	Open-water	RF-3	43.0432	-87.8879	Milwaukee Bay	Outer harbor N end (Located in the outer harbor north of the harbor entrance slip channel adjacent to Juneau Park)	WI	Place-based/Caged
LMMB-4-S4-7.17	Milwaukee Bay-4-S4-7.17	2017	Harbor	Open-water	RF-3	43.0432	-87.8878	Milwaukee Bay	Outer harbor N end (Located in the outer harbor north of the harbor entrance slip channel adjacent to Juneau Park)	WI	Place-based/Caged
LMMB-4-S5-7.17	Milwaukee Bay-4-S5-7.17	2017	Harbor	Open-water	RF-3	43.0432	-87.8878	Milwaukee Bay	Outer harbor N end (Located in the outer harbor north of the harbor entrance slip channel adjacent to Juneau Park)	WI	Place-based/Caged
LMMB-5-6.13	Milwaukee Beach-5-6.13 (*)	2013	Offshore	Open-water	RF-3	43.0597	-87.867	Lake Michigan	Lake Michigan. 630m E of Bradford Beach (public beach) and 2.2Km	WI	Place-based/Insitu
LMMB-5-6.17	Milwaukee Beach-5-6.17 (*)	2017	Offshore	Open-water	RF-3	43.06	-87.8645	Lake Michigan	Lake Michigan. 630m E of Bradford Beach (public beach) and 2.2Km	WI	Place-based/Insitu
LMMB-5-6.18	Milwaukee Beach-5-6.18 (*)	2018	Offshore	Open-water	RF-3	43.0605	-87.8639	Lake Michigan	Lake Michigan. 630m E of Bradford Beach (public beach) and 2.2Km	WI	Place-based/Caged
LMMB-5-7.13	Milwaukee Beach-5-7.13 (*)	2013	Offshore	Open-water	RF-2	43.0597	-87.867	Lake Michigan	Lake Michigan. 630m E of Bradford Beach (public beach) and 2.2Km	WI	Place-based/Caged
LMMB-5-7.18	Milwaukee Beach-5-7.18 (*)	2018	Offshore	Open-water	RF-3	43.0605	-87.8639	Lake Michigan	Lake Michigan. 630m E of Bradford Beach (public beach) and 2.2Km	WI	Place-based/Caged
LMMB-5HDPE-8.17	Milwaukee Beach-5HDPE-8.17 (*)	2017	Offshore	Open-water	RF-3	43.0607	-87.8638	Lake Michigan	Lake Michigan. 630m E of Bradford Beach (public beach) and 2.2Km	WI	Place-based/Caged
LMMB-5-I-7.18	Milwaukee Beach-5-I-7.18 (*)	2018	Offshore	Open-water	RF-3	43.0605	-87.8639	Lake Michigan	Lake Michigan. 630m E of Bradford Beach (public beach) and 2.2Km	WI	Place-based/Caged
LMMB-5-S4-8.17	Milwaukee Beach-5-S4-8.17 (*)	2017	Offshore	Open-water	RF-3	43.0607	-87.8638	Lake Michigan	Lake Michigan. 630m E of Bradford Beach (public beach) and 2.2Km	WI	Place-based/Caged
LMMB-5-S5-8.17	Milwaukee Beach-5-S5-8.17 (*)	2017	Offshore	Open-water	RF-3	43.0607	-87.8638	Lake Michigan	Lake Michigan. 630m E of Bradford Beach (public beach) and 2.2Km	WI	Place-based/Caged
LMMB-6-7.13	Milwaukee Bridge-6-7.13	2013	River	Developed	RF-3	43.0245	-87.8987	Milwaukee Bay	Jones Island N end.	WI	Place-based/Caged
LMMB-6-7.17	Milwaukee Bridge-6-7.17	2017	River	Developed	RF-3	43.0246	-87.8976	Milwaukee Bay	Jones Island N end. About 35m E of the USGS water quality station building	WI	Place-based/Caged
LMMB-6-7.18	Milwaukee Bridge-6-7.18	2018	River	Developed	RF-3	43.0247	-87.8976	Milwaukee Bay	Jones Island N end.	WI	Place-based/Caged
LMMB-7-7.13	Milwaukee River-7-7.13	2013	River	Developed	RF-3	43.044	-87.9129	Milwaukee River	Milwaukee River	WI	Place-based/Caged
LMMB-8-7.13	Milwaukee River-8-7.13	2013	River	Developed	RF-3	43.057	-87.8998	Milwaukee River	Upper Milwaukee River	WI	Place-based/Caged
LMMB-08-S4-8.17	Milwaukee River-08-S4-8.17	2017	River	Developed	RF-3	43.0568	-87.8983	Milwaukee River	Upper Milwaukee River. E side of MKE river (N) about 20m S of Humboldt Ave bridge.	WI	Place-based/Caged
LMMB-08-S5-8.17	Milwaukee River-08-S5-8.17	2017	River	Developed	RF-3	43.0568	-87.8983	Milwaukee River	Upper Milwaukee River. E side of MKE river (N) about 20m S of Humboldt Ave bridge.	WI	Place-based/Caged
LMMB-10-7.13	Milwaukee River-10-7.13	2013	River	Developed	RF-3	43.0334	-87.9176	Milwaukee River	Milwaukee River	WI	Place-based/Caged
LMMB-16-S4-7.17	Milwaukee River-16-S4-7.17	2017	River	Developed	RF-3	43.0351	-87.9105	Milwaukee River	Lower Milwaukee River. W side of MKE river about halfway between the Clybourn and St Paul St bridges.	WI	Place-based/Caged
MUS-11.27.18	MuskegonLight-11.2718	2018	Harbor	Open-water	RF-1	43.2266	-86.3416	Muskegon	Muskegon South Pierhead Light (Located at the mouth of the Muskegon River /40 feet west of the end of the south pier head)	MI	Place-based/Insitu
MUS-5.15.18	MuskegonLight-5.15.18	2018	Harbor	Open-water	RF-1	43.2266	-86.3416	Muskegon	Muskegon South Pierhead Light (Located at the mouth of the Muskegon River /40 feet west of the end of the south pier head)	MI	Place-based/Insitu
MUS-5.2.18	MuskegonLight-5.2.18	2018	Harbor	Open-water	RF-1	43.2266	-86.3416	Muskegon	Muskegon South Pierhead Light (Located at the mouth of the Muskegon River /40 feet west of the end of the south pier head)	MI	Place-based/Insitu
MUS-5.29.18	MuskegonLight-5.29.18	2018	Harbor	Open-water	RF-1	43.2266	-86.3416	Muskegon	Muskegon South Pierhead Light (Located at the mouth of the Muskegon River /40 feet west of the end of the south pier head)	MI	Place-based/Insitu
MUS-6.15.18	MuskegonLight-6.15.18	2018	Harbor	Open-water	RF-1	43.2266	-86.3416	Muskegon	Muskegon South Pierhead Light (Located at the mouth of the Muskegon River /40 feet west of the end of the south pier head)	MI	Place-based/Insitu
MUS-6.26.18	MuskegonLight-6.26.18	2018	Harbor	Open-water	RF-1	43.2266	-86.3416	Muskegon	Muskegon South Pierhead Light (Located at the mouth of the Muskegon River /40 feet west of the end of the south pier head)	MI	Place-based/Insitu
MUS-7.18	MuskegonLight-7.18	2018	Harbor	Open-water	RF-1	43.2266	-86.3416	Muskegon	Muskegon South Pierhead Light (Located at the mouth of the Muskegon River /40 feet west of the end of the south pier head)	MI	Place-based/Insitu
MUS-8.18	MuskegonLight-8.18	2018	Harbor	Open-water	RF-1	43.2266	-86.3416	Muskegon	Muskegon South Pierhead Light (Located at the mouth of the Muskegon River /40 feet west of the end of the south pier head)	MI	Place-based/Insitu
MUS-8-9.18	MuskegonLight-8-9.18	2018	Harbor	Open-water	RF-1	43.2266	-86.3416	Muskegon	Muskegon South Pierhead Light (Located at the mouth of the Muskegon River /40 feet west of the end of the south pier head)	MI	Place-based/Insitu
NRHP-01A-7.14	NFTA Boat Harbor-01A-7.14	2014	Harbor	Open-water	RF-2	42.8442	-78.8644	NFTA Boat Harbor	NFTA Boat Harbor Park	NY	Place-based/Caged
NRNF-1, rep 1-6.14	Niagara River-1, rep 1-6.14 (*)	2014	Offshore	Open-water	RF-2	42.8708	-78.9022	Niagara River	Lake Erie "West Breakwater" at Buffalo River	NY	Place-based
NRNF-1-7.14	Niagara River-1-7.14 (*)	2014	Offshore	Open-water	RF-2	42.8708	-78.9022	Niagara River	Lake Erie "West Breakwater" at Buffalo River	NY	Place-based/Caged
NRNF-4-6.14	Niagara River-4-6.14	2014	Harbor	Developed	RF-2	42.8846	-78.8908	Niagara River	Erie Basin Marina peninsula	NY	Place-based/Insitu
NRNF-9-6.14	Niagara River-9-6.14 (*)	2014	Offshore	Open-water	RF-2	43.0612	-79.0028	Niagara River	Navy Island East	NY	Place-based/Insitu
LOOR-INMU-CH-10.18	Oswego River-INMU-CH-10.18	2018	River	Open-water	RF-3	43.465	-76.5157	Oswego River	Lake Ontario Oswego River (Site established at the mouth of the Oswego River, east side of the dock at the H. Lee White Museum).	NY	Monitoring
LEOT-1-6.15	Ottawa River-1-6.15	2015	River	Open-water	RF-2	41.7329	-83.4682	Ottawa River	Ottawa River - Downstream RM-1.04	OH	Place-based/Caged
LEOT-2-6.15	Ottawa River-2-6.15	2015	River	Developed	RF-2	41.7248	-83.4798	Ottawa River	Ottawa River - N. Summit Street Bridge	OH	Place-based/Caged
LEOT-3-6.15	Ottawa River-3.6.15	2015	River	Developed	RF-2	41.7106	-83.4994	Ottawa River	Ottawa River - Suder Ave Bridge	OH	Place-based/Caged
LMPS-0-INMU-5.31.18	Port Sheldon-0-INMU-5.31.18	2018	River	Open-water	RF-1	42.9017	-86.2155	Port Sheldon	Lake Michigan Port Sheldon [Site established at the Pigeon River mouth approximately 350 m E of the north pier head light (channel side)].	MI	Monitoring
LEPB-5-9.14	Presque Isle-5-9.14	2014	Harbor	Developed	RF-2	42.1305	-80.1132	Presque Isle	Presque Isle (2009 site)	PA	Monitoring
LEPB-7-9.14	Presque Isle-7-9.14	2014	Harbor	Open-water	RF-2	42.1234	-80.132	Presque Isle	Erie Yacht Club	PA	Monitoring
DRRR-1-6.16	River Rouge-1-6.16	2016	River	Developed	RF-2	42.2801	-83.1226	River Rouge	Detroit River - Rouge River	MI	Place-based/Caged
DRRR-2-6.16	River Rouge-2-6.16	2016	River	Developed	RF-2	42.2859	-83.1394	River Rouge	Detroit River - Rouge River	MI	Place-based/Caged
DRRR-3-6.16	River Rouge-3-6.16	2016	River	Developed	RF-2	42.2952	-83.1491	River Rouge	Detroit River - Rouge River	MI	Place-based/Caged
LMSJ-0-INMU-5.18	St. Joseph River-0-INMU-5.18	2018	River	Open-water	RF-1	42.116	-86.4937	St. Joseph River	Lake Michigan Saint Joseph River (Site established at the St Joseph’s River mouth, approximately 100 m E of the end of the N pier).	MI	Monitoring
NRSC-00A-7.14	Scajaquada Creek-00A-7.14	2014	River	Developed	RF-2	42.9301	-78.8999	Scajaquada Creek	Scajaquada Creek	NY	Place-based/Caged
NRSC-01A-7.14	Scajaquada Creek-01A-7.14	2014	Trib	Developed	RF-2	42.9291	-78.8985	Scajaquada Creek	Scajaquada Creek	NY	Place-based/Caged
NRSM-01A-7.14	Smokes Creek-01A-7.14	2014	Trib	Open-water	RF-3	42.8114	-78.8637	Smokes Creek	Smokes Creek	NY	Place-based/Caged
LMSB-0-INMU-8.18	Sturgeon Bay-0-INMU-8.18	2018	Harbor	Open-water	RF-1	44.8798	-87.4172	Sturgeon Bay	Lake Michigan Sturgeon Bay (Nearshore site - near entrance to Sawyer Bay about 0.5km south of Cabot Point and 0.45km NE of Quarry Point)	WI	Monitoring
TBHS5-7.13	Thunder Bay-7.13 (*)	2013	Offshore	Open-water	RF-2	45.0461	-83.4156	Thunder Bay	Thunder Bay NMS	MI	Monitoring
TBRD-INMU-CH-6.18	Thunder BayDock-6.18	2018	Trib	Developed	RF-1	45.0672	-83.4346	Thunder Bay River	Thunder Bay River Dock (Site in Thunder Bay River, 1.25km upstream from river mouth dock, behind the Great Lakes Maritime Heritage Center).	MI	Monitoring
NRTB-01B-7.14	Times Beach-01B-7.14	2014	Harbor	Developed	RF-2	43.0113	-78.9062	Times Beach	Buffalo Harbor Times Beach	NY	Place-based/Caged
NRTW-00A-7.14	Tonawanda Creek-00A-7.14	2014	River	Developed	RF-3	43.0248	-78.8816	Tonawanda Creek	Tonawanda Creek	NY	Place-based/Caged
NRTW-01B-7.14	Tonawanda Creek-01B-7.14	2014	River	Developed	RF-2	43.0224	-78.8812	Tonawanda Creek	Tonawanda Creek	NY	Place-based/Caged
NRTW-02A-7.14	Tonawanda Creek-02A-7.14	2014	River	Developed	RF-2	43.0196	-78.853	Tonawanda Creek	Tonawanda Creek	NY	Place-based/Caged
DRTC-1-6.16	Trenton Channel-1-6.16	2016	Offshore	Developed	RF-3	42.1166	-83.1806	Trenton Channel	Detroit River Trenton Channel -lower	MI	Monitoring
DRTC-2-6.16	Trenton Channel-2-6.16	2016	Offshore	Developed	RF-3	42.1861	-83.1502	Trenton Channel	Detroit River Trenton Channel-upper	MI	Monitoring
NRTM-00A-7.14	Two Mile Creek-00A-7.14	2014	Offshore	Developed	RF-3	43.0113	-78.9062	Two Mile Creek	Two Mile Creek	NY	Place-based/Caged
NRTM-01A-7.14	Two Mile Creek-01A-7.14	2014	Trib	Developed	RF-3	43.0108	-78.9064	Two Mile Creek	Two Mile Creek	NY	Place-based/Caged
LMTR-0-INMU-8.18	Two Rivers-0-INMU-8.18	2018	River	Open-water	RF-3	44.1432	-87.5623	Two Rivers	Lake Michigan Two Rivers (Site established at the mouth of Two Rivers channel near south pier head, approximately 125m from end of south pier head).	WI	Monitoring
NRYT-INMU-CH-10.18	YoungstownNR-10.18	2018	River	Planted/cultivated	RF-3	43.2314	-79.0518	Youngstown	Niagara River Youngstown (Site established in connecting channel, Lower Niagara River at Youngstown).	NY	Monitoring
(*) - Reference Sites

## Sheet: Table S2
Table S2. List of pharmaceutical and personal care products (PPCPs) targeted in this study based on SGS AXYS analytical method MLA-075 Rev 06.01 and MLA-075 Rev 07. PPCP compounds detected with concentrations above the MDL, and found in at least one mussel tissue sample, are identified in bold text
Compound Name	Compound Class	CASRN	Reporting MDL (Min)	Reporting MDL (Max)
			ng/g (wet weight)	ng/g (wet weight)
1,7-Dimethylxanthine	Stimulants	611-59-6	20.1	50.7
10-hydroxy-amitriptyline	Antidepressants	1159-82-6	0.0521	0.161
2-Hydroxy-ibuprofen	Anti-inflammatory	51146-55-5	26.8	65.2
4-Epianhydrochlortetracycline [EACTC]	Chlorotetracycline degradate	158018-53-2	20.1	29.5
4-Epianhydrotetracycline [EATC]	Chlorotetracycline degradate	4465-65-0	5.03	7.38
4-Epichlortetracycline [ECTC]	Chlorotetracycline degradate	14297-93-9	5.03	7.38
4-Epioxytetracycline [EOTC]	Oxytetracycline degradate	14206-58-7	2.01	2.95
4-Epitetracycline [ETC]	Tetracycline degradate	23313-80-6	2.01	2.95
Acetaminophen	Antipyretic, analgesic	103-90-2	5.03	34.1
Albuterol	Bronchodilator	18559-94-9	0.217	0.389
Alprazolam	Antidepressants	28981-97-7	0.101	0.214
Amitriptyline	Antidepressants	50-48-6	0.114	0.593
Amlodipine	Antihypertensives	88150-42-9	0.503	1.81
Amphetamine	Stimulants	300-62-9	1.09	16.5
Amsacrine	Chemothery| Chemotherapeutic agent	51264-14-3	0.027	0.109
Anhydrochlortetracycline [ACTC]	Chlorotetracycline degradate	13803-65-1	5.03	24.6
Anhydrotetracycline [ATC]	Chlorotetracycline degradate	4496-85-9	5.03	7.38
Atenolol	Beta-blockers	29122-68-7	0.435	3.46
Atorvastatin	Heart Medication | Statin	134523-00-5	1.09	1.58
Azathioprine	Immunosuppressive drugs	446-86-6	0.671	4.26
Azithromycin	Antibiotics	83905-01-5	0.507	3.43
Benzoylecgonine	Anticholinergic	86-13-5	0.101	1.83
Benztropine	Anticholinergic	86-13-5	0.168	0.331
Betamethasone	Steroid	378-44-9	0.503	3.69
Bisphenol A	Synthetic industrial organic	80-05-7	168	246
Busulfan	Chemotherapy	55-98-1	0.875	12.9
Caffeine	Stimulants	58-08-2	5.03	12.8
Carbadox	Antibiotics	6804-07-5	0.503	2.88
Carbamazepine	Anti-Convulsant	298-46-4	0.503	1.47
Cefotaxime	Antibiotics	63527-52-6	2.1	24.8
Chlortetracycline [CTC]	Antibiotics	57-62-5	2.01	8.66
Cimetidine	Antacids	51481-61-9	0.435	17.2
Ciprofloxacin	Antibiotics	85721-33-1	2.03	20.2
Citalopram	Antidepressants	59729-33-8	0.139	3.25
Clarithromycin	Antibiotics	81103-11-9	0.503	0.658
Clinafloxacin	Antibiotics	105956-97-6	2.22	34.3
Clonidine	Antihypertensives	4205-90-7	1.09	1.55
Clotrimazole	Antifungal	23593-75-1	0.134	0.478
Cloxacillin	Antibiotics	61-72-3	1.01	3.9
Cocaine	Stimulants	50-36-2	0.0503	1
Codeine	Anti-inflammatory	76-57-3	2.17	9.65
Colchicine	Anti-gout	64-86-8	0.284	3.29
Cotinine	Metabolite	486-56-6	1.09	1.58
Cyclophosphamide	Immunosuppressor	50-18-0	0.268	1.25
Daunorubicin	Chemotherapy	20830-81-3	2.68	5.06
DEET	Insect Repellant	134-62-3	0.268	0.557
Dehydronifedipine	Metabolites	67035-22-7	0.208	0.383
Demeclocycline	Antibiotics	127-33-3	5.03	7.38
Desmethyldiltiazem	Metabolites	130606-60-10	0.0503	0.233
Diatrizoic acid	Contrast agent	117-96-4	8.11	36.3
Diazepam	Antidepressants	439-14-5	0.101	0.436
Digoxigenin	Steroid	1672-46-4	2.19	76.5
Digoxin	Cardiac glycoside	20830-75-5	2.01	27.7
Diltiazem	Antidepressants	42399-41-7	0.104	0.511
Diphenhydramine	Anti-histamine	58-73-1	0.208	0.77
Doxorubicin	Chemotherapy	23214-92-8	8.05	11.8
Doxycycline	Antibiotics	564-25-0	2.01	3.01
Drospirenone	Hormones	67392-87-4	2.99	26.2
Enalapril	Antihypertensive	75847-73-3	0.217	0.316
Enrofloxacin	Antibiotics	93106-60-6	1.01	4.96
Erythromycin-H2O	Antibiotics	114-07-8	0.772	1.01
Etoposide	Chemotherapy	33419-42-0	0.709	7.92
Flumequine	Antibiotics	42835-25-6	0.503	3.59
Fluocinonide	Steroid	356-12-7	2.01	9.06
Fluoxetine	Antidepressants	54910-89-3	0.521	7.09
Fluticasone propionate	Steroid	80474-14-2	0.671	8.13
Furosemide	Diuretic	54-31-9	13.4	19.7
Gemfibrozil	Lipid regulator	25812-30-0	0.503	1.98
Glipizide	Anti-diabetic	29094-61-9	2.01	2.95
Glyburide	Anti-diabetic	10238-21-8	1.01	1.48
Hydrochlorothiazide	Diuretic	58-93-5	6.71	9.84
Hydrocodone	Opioids | Analgesic	125-29-1	1.09	7.25
Hydrocortisone	Anti-inflammatory	50-23-7	19.2	246
Ibuprofen	Anti-inflammatory	15687-27-1	5.03	164
Iopamidol	X-ray Contrast Media	60166-93-0	27.8	330
Isochlortetracycline [ICTC]	Chlorotetracycline degradate	514-53-4	2.01	2.95
Lincomycin	Antibiotics	154-21-2	1.01	1.32
Lomefloxacin	Antibiotics	98079-51-7	1.11	9.07
Medroxyprogesterone Acetate	Progestin | Birth control	71-58-9	1.34	13.8
Melphalan	Chemotherapy	148-82-3	8.63	417
Meprobamate	Antidepressants	57-53-4	1.36	2.67
Metformin	Anti-diabetic	51384-51-1	2.17	8.65
Methylprednisolone	Anti-inflammatory	83-43-2	1.49	68.2
Metoprolol	Beta-blockers	72-33-3	0.507	9.6
Metronidazole	Antibacterial	443-48-1	1.34	2.99
Miconazole	Antifungal	22916-47-8	0.521	1.05
Minocycline	Antibiotics	10118-91-8	20.1	81
Moxifloxacin	Antibiotics	151096-09-2	1.35	5.22
Naproxen	Anti-Inflammatory	22204-53-1	1.01	3.44
Norfloxacin	Antibiotics	70458-96-7	5.03	56.5
Norfluoxetine	Antidepressants	83891-03-6	0.503	0.993
Norgestimate	Hormonal | Contraceptives	35189-28-7	1.08	30.1
Norverapamil	Metabolites	67018-85-3	0.0503	0.152
Ofloxacin	Antibiotics	82419-36-1	0.503	2.01
Ormetoprim	Antibiotics	6981-18-6	0.201	0.305
Oxacillin	Antibiotics	66-79-5	1.01	4.39
Oxazepam	Antidepressants	604-75-1	1.34	2.09
Oxolinic Acid	Antibiotics	14698-29-4	0.203	2.22
Oxycodone	Opioids	76-42-6	0.435	7.59
Oxytetracycline [OTC]	Antibiotics	79-57-2	2.01	2.95
Paroxetine	Antidepressants	61869-08-7	1.36	2.67
Penicillin G	Antibiotics	61-33-6	1.01	1.63
Penicillin V	Antibiotics	87-08-1	1.01	1.75
Prednisolone	Anti-inflammatory	50-24-8	2.01	44.6
Prednisone	Anti-inflammatory	53-03-2	6.76	114
Promethazine	Anti-histamine	60-87-7	0.134	1.33
Propoxyphene	Analgesics	469-62-5	0.101	1.22
Propranolol	Beta-blockers	525-66-6	0.694	2.74
Ranitidine	Antacids	66357-35-5	0.488	5.88
Rosuvastatin	Anti-diabetic	287714-41-4	1.34	1.97
Roxithromycin	Antibiotics	80214-83-1	0.101	0.439
Sarafloxacin	Antibiotics	98105-99-8	5.03	10.1
Sertraline	Antidepressants	79617-96-2	0.153	2.56
Simvastatin	Statin	79902-63-9	6.71	28.3
Sulfachloropyridazine	Antibacterial	80-32-0	0.503	3.31
Sulfadiazine	Antibiotics	68-35-9	0.503	0.747
Sulfadimethoxine	Antibiotics	122-11-2	0.101	1.42
Sulfamerazine	Antibiotics	127-79-7	0.209	1.43
Sulfamethazine	Antibiotics	57-68-1	0.203	6.91
Sulfamethizole	Antibiotics	144-82-1	0.205	1.77
Sulfamethoxazole	Antibiotics	723-46-6	0.203	1.8
Sulfanilamide	Antibacterial	63-74-1	5.03	27.3
Sulfathiazole	Antibiotics	72-14-0	0.503	0.795
Tamoxifen	Hormone | Antiestrogen	10540-29-1	0.135	0.239
Teniposide	Chemotherapy	29767-20-2	1.34	4.82
Tetracycline [TC]	Antibiotics	60-54-8	2.01	2.95
Theophylline	Vasodilators	58-55-9	20.1	345
Thiabendazole	Antifungal	148-79-8	0.503	0.808
Trenbolone	Anabolic steroid	10161-33-8	1.36	3.21
Trenbolone acetate	Anabolic steroid	10161-34-9	0.101	1.38
Triamterene	Diuretics	396-01-0	0.217	0.602
Triclocarban	Antibacterial	101-20-2	1.05	3.59
Triclosan	Antibacterial	3380-34-5	20.1	41.7
Trimethoprim	Antibiotics	738-70-5	0.503	2.92
Tylosin	Antibiotics	1401-69-0	2.03	2.95
Valsartan	Cardiovascular agent	137862-53-4	1.36	2.71
Venlafaxine	Antihypertensives	93413-69-5	0.146	1.3
Verapamil	Antihypertensives	52-53-9	0.0521	0.28
Virginiamycin M1	Antibiotics	21411-53-0	1.01	3.2
Warfarin	Anticoagulant	81-81-2	0.503	1.06
Zidovudine	Antiretroviral	30516-87-1	8.05	92.2

## Sheet: Table S3
Table S3. Great Lakes PPCP study sites NLCD land-use and land cover classification scheme.
Land-use and land cover categories	NLCD Land-use Classification (Groups)
Developed	21 - Developed, Open Space
	22 - Developed, Low Intensity
	23 - Developed Medium Intensity
	24 - Developed High Intensity
Planted/Cultivated	81 - Pasture/Hay
	82 - Cultivated Crops
Shrubs	52 - Shrub/Scrub
Barren	31 - Barren Land
Herbaceous	72 - Herbaceuous/Grassland
Forest	41 - Deciduous Forest
	42 - Evergreen Forest
	43 - Mixed Forest
Wetlands	90 - Woody Wetlands
	95 - Emergent Herbaceuous Wetlands
Open-water	11 - Open-water

## Sheet: Table S4
Table S4. Descriptive summary of the pharmaceutical and personal care products (PPCPs) concentrations detected in dreissenid mussel (Dreissena spp.) tissue sampled at Great Lakes MW sites between 2013-18.
			Mussel Tissue Pharmaceutical and Personal Care Products (PPCPs) Descriptive Summary
				Frequency	Min	Median	Mean	Max
Compound Name	Compound Class	CASRN	n	%	ng/g (wet weight)	ng/g (wet weight)	ng/g (wet weight)	ng/g (wet weight)
1,7-Dimethylxanthine	Stimulants	611-59-6	38	29.2308	25.1	32.8	37.486	71.9
10-Hydroxy-amitriptyline	Antidepressants	1246833-15-7	50	38.4615	0.066	0.102	0.123	0.401
2-Hydroxy-ibuprofen	Anti-inflammatory	51146-55-5	21	16.0305	32.9	50.8	76.69	269
Albuterol	Bronchodilator	18559-94-9	8	6.10687	0.364	0.364	0.364	0.364
Amitriptyline	Antidepressants	50-48-6	121	92.3664	0.169	0.854	1.36	9.69
Amlodipine	Antihypertensives	88150-42-9	3	2.30769	0.888	1.09	1.103	1.33
Amphetamine	Stimulants	300-62-9	12	9.16031	1.17	1.685	2.426	6.55
Atenolol	Beta-blockers	29122-68-7	3	2.29008	1.58	1.58	1.58	1.58
Azithromycin	Antibiotics	83905-01-5	56	43.0769	0.644	2.645	4.547	24.4
Benztropine	Anticholinergic	86-13-5	2	1.52672	0.184	0.212	0.212	0.24
Busulfan	Chemotherapy	55-98-1	5	3.84615	4.05	5.03	5.766	8.76
Carbadox	Antibiotics	6804-07-5 6804-07-5	2	1.72414	0.923	1.136	1.137	1.35
Ciprofloxacin	Antibiotics	85721-33-1	10	7.63359	2.51	5.495	10.435	44.5
Citalopram	Antidepressants	59729-33-8	99	75.5725	0.201	1.44	1.789	7.02
Clinafloxacin	Antibiotics	105956-97-6	1	0.775194	12.4	12.4	12.4	12.4
Clonidine	Antihypertensives	4205-90-7	56	42.7481	2.51	43.8	85.774	332
Clotrimazole	Antifungal	23593-75-1	15	11.4504	0.161	0.258	0.303	1
Cloxacillin	Antibiotics	61-72-3	3	2.30769	1.6	3.03	3.907	7.09
Cocaine	Stimulants	50-36-2	30	22.9008	0.064	0.12	0.15	0.347
Codeine	Anti-inflammatory	76-57-3	1	0.763359	3.02	3.02	3.02	3.02
Cyclophosphamide	Immunosuppressor	50-18-0	1	0.763359	0.437	0.437	0.437	0.437
DEET	Insect Repellant	134-62-3	126	96.1832	0.406	1.515	2.386	24.2
Dehydronifedipine	Metabolites	67035-22-7	1	0.769231	0.245	0.245	0.245	0.245
Desmethyldiltiazem	Metabolites	130606-60-9	10	7.69231	0.062	0.092	0.143	0.464
Diltiazem	Antidepressants	42399-41-7	32	24.6154	0.113	0.252	0.292	0.702
Diphenhydramine	Anti-histamine	58-73-1	99	76.1538	0.241	0.767	1.204	6.57
Drospirenone	Hormones	67392-87-4	2	3.92157	4.4	11.65	11.65	18.9
Enrofloxacin	Antibiotics	93106-60-6	30	23.2558	1.21	1.89	2.234	4.14
Erythromycin-H2O	Antibiotics	114-07-8	31	23.8462	0.849	0.979	1.042	1.52
Etoposide	Chemotherapy	33419-42-0	90	68.7023	0.775	2.5	2.91	9.37
Flumequine	Antibiotics	42835-25-6	1	0.769231	0.583	0.583	0.583	0.583
Fluoxetine	Antidepressants	54910-89-3	51	38.9313	0.599	1.43	2.272	13.6
Gemfibrozil	Lipid regulator	25812-30-0	1	0.763359	0.76	0.76	0.76	0.76
Hydrocortisone	Anti-inflammatory	50-23-7	1	0.769231	25.1	25.1	25.1	25.1
Ibuprofen	Anti-inflammatory	15687-27-1	3	2.29008	9.07	17.3	15.857	21.2
Iopamidol	X-ray Contrast Media	60166-93-0	34	39.0805	33	94	107.782	261
Lomefloxacin	Antibiotics	98079-51-7	9	6.97674	1.73	3.5	4.287	10.8
Melphalan	Chemotherapy	148-82-3	12	9.91736	67.8	140	162.092	475
Metformin	Anti-diabetic	51384-51-1	2	1.52672	19.3	19.3	19.3	19.3
Methylprednisolone	Anti-inflammatory	83-43-2	1	0.763359	24.9	24.9	24.9	24.9
Metoprolol	Beta-blockers	72-33-3	14	10.687	0.676	0.9	0.955	1.82
Miconazole	Antifungal	22916-47-8	43	33.0769	0.593	0.995	1.463	4.86
Norfluoxetine	Antidepressants	83891-03-6	5	3.84615	0.626	0.803	0.8	1
Norverapamil	Metabolites	67018-85-3	23	17.6923	0.059	0.111	0.136	0.505
Ofloxacin	Antibiotics	82419-36-1	2	1.55039	0.633	0.743	0.743	0.853
Oxycodone	Opioids	76-42-6	10	7.63359	0.664	1.2	1.557	5.32
Penicillin G	Antibiotics	61-33-6	2	1.53846	1.28	1.37	1.37	1.46
Prednisolone	Anti-inflammatory	50-24-8	2	1.53846	3.89	5.47	5.47	7.05
Prednisone	Anti-inflammatory	53-03-2	1	0.769231	71.6	71.6	71.6	71.6
Promethazine	Anti-histamine	60-87-7	1	0.763359	0.148	0.148	0.148	0.148
Propoxyphene	Analgesics	469-62-5	1	0.763359	0.13	0.13	0.13	0.13
Propranolol	Beta-blockers	525-66-6	53	40.458	0.803	1.88	2.127	6.14
Ranitidine	Antacids	66357-35-5	19	14.5038	0.592	1.15	2.167	9.56
Sarafloxacin	Antibiotics	98105-99-8	2	1.55039	8.66	12.48	12.48	16.3
Sertraline	Antidepressants	79617-96-2	120	92.3077	0.447	9.64	16.628	187
Sulfadiazine	Antibiotics	68-35-9	4	3.07692	0.842	1.665	1.76	2.87
Sulfadimethoxine	Antibiotics	122-11-2	1	0.769231	0.147	0.147	0.147	0.147
Sulfamethazine	Antibiotics	57-68-1	19	14.5038	0.389	2.09	3.243	9.1
Theophylline	Vasodilators	58-55-9	2	1.52672	49.7	59.5	59.5	69.3
Thiabendazole	Antifungal	148-79-8	2	1.52672	0.559	0.726	0.726	0.892
Trenbolone acetate	Anabolic steroid	10161-34-9	2	1.52672	0.527	0.569	0.569	0.611
Triamterene	Diuretics	396-01-0	27	20.6107	0.288	0.455	0.666	3.62
Triclocarban	Antibacterial	101-20-2	85	64.8855	1.02	4.49	7.724	46.2
Trimethoprim	Antibiotics	738-70-5	12	9.16031	0.618	1.011	1.425	4.64
Tylosin	Antibiotics	1401-69-0	1	0.769231	3.59	3.59	3.59	3.59
Venlafaxine	Antihypertensives	93413-69-5	34	26.1538	0.171	0.482	0.644	1.57
Verapamil	Antihypertensives	52-53-9	70	53.8462	0.057	0.153	0.222	0.927
Virginiamycin M1	Antibiotics	21411-53-0	6	4.61538	1.8	2.13	2.3	3.32
Warfarin	Anticoagulant	81-81-2	8	6.10687	0.594	1.625	1.66	3.28
Zidovudine	Antiretroviral	30516-87-1	1	0.769231	70.7	70.7	70.7	70.7

## Sheet: Table S5
Table S5. Summary of pharmaceutical and personal care products (PPCPs) concentrations detected in RF Clusters 1-3.
			RF Cluster-1 PPCP Descriptive Summary							RF Cluster-2 PPCP Descriptive Summary							RF Cluster-3 PPCP Descriptive Summary
				Frequency	Minimum	Median	Mean	Maximum			Frequency	Minimum	Median	Mean	Maximum			Frequency	Minimum	Median	Mean	Maximum
Compound Name	Compound Class	CASRN	n	%	ng/g (wet weight)	ng/g (wet weight)	ng/g (wet weight)	ng/g (wet weight)		n	%	ng/g (wet weight)	ng/g (wet weight)	ng/g (wet weight)	ng/g (wet weight)		n	%	ng/g (wet weight)	ng/g (wet weight)	ng/g (wet weight)	ng/g (wet weight)
1,7-Dimethylxanthine	Stimulants	611-59-6	20	90.9091	26.4	34.85	39.425	67.7		2	6.1	28.6	29.15	29.15	29.7		16	21.3333	25.1	32.3	36.013	71.9
10-Hydroxy-amitriptyline	Antidepressants	1159-82-6	0	0	0	0	0	0		4	12.1	0.066	0.078	0.077	0.086		46	61.3333	0.067	0.11	0.127	0.401
2-Hydroxy-ibuprofen	Anti-inflammatory	51146-55-5	11	50	32.9	43.2	53.109	114		2	5.9	54.4	62.8	62.8	71.2		8	10.6667	36.7	64	112.588	269
Albuterol	Bronchodilator	18559-94-9	0	0	0	0	0	0		1	2.9	0.364	0.364	0.364	0.364		0	0	0	0	0	0
Amitriptyline	Antidepressants	50-48-6	15	68.1818	0.178	0.546	0.49	0.778		31	91.2	0.169	0.38	0.522	1.8		75	100	0.251	1.41	1.88	9.69
Amlodipine	Antihypertensives	88150-42-9	0	0	0	0	0	0		0	0	0	0	0	0		3	4	0.888	1.09	1.103	1.33
Amphetamine	Stimulants	300-62-9	0	0	0	0	0	0		2	5.9	1.44	1.585	1.585	1.73		10	13.3333	1.17	1.69	2.594	6.55
Atenolol	Beta-blockers	29122-68-7	0	0	0	0	0	0		1	2.9	1.58	1.58	1.58	1.58		0	0	0	0	0	0
Azithromycin	Antibiotics	83905-01-5	0	0	0	0	0	0		3	9.1	0.853	0.941	1.471	2.62		53	70.6667	0.644	2.7	4.721	24.4
Benztropine	Anticholinergic	86-13-5	1	4.54545	0.184	0.184	0.184	0.184		1	2.9	0.24	0.24	0.24	0.24		0	0	0	0	0	0
Busulfan	Chemotherapy	55-98-1	0	0	0	0	0	0		1	3	5.03	5.03	5.03	5.03		4	5.33333	4.05	5.495	5.95	8.76
Carbadox	Antibiotics	51481-61-9	0	0	0	0	0	0		0	0	0	0	0	0		2	2.89855	0.923	1.137	1.137	1.35
Ciprofloxacin	Antibiotics	85721-33-1	0	0	0	0	0	0		5	14.7	2.51	11.4	8.504	12.7		5	6.66667	2.67	3.68	12.366	44.5
Citalopram	Antidepressants	59729-33-8	14	63.6364	0.201	0.4	0.499	1.04		14	41.2	0.261	0.721	0.751	1.89		71	94.6667	0.378	2.04	2.249	7.02
Clinafloxacin	Antibiotics	105956-97-6	0	0	0	0	0	0		0	0	0	0	0	0		1	1.33333	12.4	12.4	12.4	12.4
Clonidine	Antihypertensives	4205-90-7	22	100	4.71	138.5	130.587	266		3	8.8	3.6	13.9	11.267	16.3		31	41.3333	2.51	33.2	61.181	332
Clotrimazole	Antifungal	23593-75-1	0	0	0	0	0	0		2	5.9	0.225	0.228	0.228	0.23		13	17.3333	0.161	0.268	0.316	1
Cloxacillin	Antibiotics	61-72-3	0	0	0	0	0	0		1	3	1.6	1.6	1.6	1.6		2	2.66667	3.03	5.06	5.06	7.09
Cocaine	Stimulants	50-36-2	0	0	0	0	0	0		3	8.8	0.106	0.107	0.142	0.214		27	36	0.064	0.122	0.151	0.347
Codeine	Anti-inflammatory	76-57-3	0	0	0	0	0	0		0	0	0	0	0	0		1	1.33333	3.02	3.02	3.02	3.02
Cyclophosphamide	Immunosuppressor	50-18-0	0	0	0	0	0	0		0	0	0	0	0	0		1	1.33333	0.437	0.437	0.437	0.437
DEET	Insect Repellant	134-62-3	22	100	0.501	0.764	0.698	0.83		33	97.0588	0.313	0.48	1.191	4.644		71	94.6667	0.499	1.234	2.647	23.754
Dehydronifedipine	Metabolites	67035-22-7	0	0	0	0	0	0		0	0	0	0	0	0		1	1.33333	0.245	0.245	0.245	0.245
Desmethyldiltiazem	Metabolites	130606-60-10	0	0	0	0	0	0		0	0	0	0	0	0		10	13.3333	0.062	0.092	0.143	0.464
Diltiazem	Antidepressants	42399-41-7	0	0	0	0	0	0		0	0	0	0	0	0		32	42.6667	0.113	0.252	0.292	0.702
Diphenhydramine	Anti-histamine	58-73-1	6	27.2727	0.262	0.312	0.46	1.24		19	57.6	0.241	0.444	0.48	1.23		74	98.6667	0.277	1.01	1.42	6.57
Drospirenone	Hormones	67392-87-4	0	0	0	0	0	0		1	4.3	18.9	18.9	18.9	18.9		1	3.57143	4.4	4.4	4.4	4.4
Enrofloxacin	Antibiotics	93106-60-6	7	31.8182	1.59	1.84	2.053	3.17		7	21.9	1.89	3.2	3.164	4.14		16	21.3333	1.21	1.78	1.906	3.42
Erythromycin-H2O	Antibiotics	114-07-8	5	22.7273	0.849	0.918	0.926	1.01		4	12.1	0.892	1.019	1.09	1.43		22	29.3333	0.884	1.015	1.063	1.52
Etoposide	Chemotherapy	33419-42-0	16	72.7273	1.34	1.81	2.271	7.3		23	67.6	0.95	2.83	3.13	8.15		51	68	0.775	2.67	3.012	9.37
Flumequine	Antibiotics	42835-25-6	1	4.54545	0.583	0.583	0.583	0.583		0	0	0	0	0	0		0	0	0	0	0	0
Fluoxetine	Antidepressants	54910-89-3	0	0	0	0	0	0		4	11.8	0.72	1.194	1.142	1.46		47	62.6667	0.599	1.5	2.368	13.6
Gemfibrozil	Lipid regulator	25812-30-0	0	0	0	0	0	0		0	0	0	0	0	0		1	1.33333	0.76	0.76	0.76	0.76
Hydrocortisone	Anti-inflammatory	50-23-7	0	0	0	0	0	0		0	0	0	0	0	0		1	1.33333	25.1	25.1	25.1	25.1
Ibuprofen	Anti-inflammatory	15687-27-1	0	0	0	0	0	0		0	0	0	0	0	0		3	4	9.07	17.3	15.857	21.2
Iopamidol	X-ray Contrast Media	60166-93-0	0	0	0	0	0	0		11	33.3	64.3	106	128.173	261		23	42.5926	33	87.1	98.03	254
Lomefloxacin	Antibiotics	98079-51-7	0	0	0	0	0	0		1	3.1	10.8	10.8	10.8	10.8		8	10.6667	1.73	2.985	3.473	6.2
Melphalan	Chemotherapy	148-82-3	7	35	67.8	138	125.4	171		0	0	0	0	0	0		5	7.14286	70.3	172	213.46	475
Metformin	Anti-diabetic	51384-51-1	0	0	0	0	0	0		0	0	0	0	0	0		2	2.66667	19.3	19.3	19.3	19.3
Methylprednisolone	Anti-inflammatory	83-43-2	0	0	0	0	0	0		0	0	0	0	0	0		1	1.33333	24.9	24.9	24.9	24.9
Metoprolol	Beta-blockers	72-33-3	0	0	0	0	0	0		1	2.9	0.676	0.676	0.676	0.676		13	17.3333	0.69	0.91	0.976	1.82
Miconazole	Antifungal	22916-47-8	10	45.4545	0.775	1.13	1.61	4.86		4	12.1	0.665	1.097	1.115	1.6		29	38.6667	0.593	0.97	1.46	3.97
Norfluoxetine	Antidepressants	83891-03-6	0	0	0	0	0	0		1	3	0.626	0.626	0.626	0.626		4	5.33333	0.672	0.851	0.844	1
Norverapamil	Metabolites	67018-85-3	0	0	0	0	0	0		4	12.1	0.066	0.08	0.08	0.096		19	25.3333	0.059	0.125	0.147	0.505
Ofloxacin	Antibiotics	82419-36-1	0	0	0	0	0	0		0	0	0	0	0	0		2	2.66667	0.633	0.743	0.743	0.853
Oxycodone	Opioids	76-42-6	4	18.1818	0.664	1.165	2.078	5.32		0	0	0	0	0	0		6	8	0.915	1.215	1.209	1.59
Penicillin G	Antibiotics	61-33-6	0	0	0	0	0	0		1	3	1.28	1.28	1.28	1.28		1	1.33333	1.46	1.46	1.46	1.46
Prednisolone	Anti-inflammatory	50-24-8	1	4.54545	7.05	7.05	7.05	7.05		0	0	0	0	0	0		1	1.33333	3.89	3.89	3.89	3.89
Prednisone	Anti-inflammatory	53-03-2	0	0	0	0	0	0		0	0	0	0	0	0		1	1.33333	71.6	71.6	71.6	71.6
Promethazine	Anti-histamine	60-87-7	1	4.54545	0.148	0.148	0.148	0.148		0	0	0	0	0	0		0	0	0	0	0	0
Propoxyphene	Analgesics	469-62-5	0	0	0	0	0	0		0	0	0	0	0	0		1	1.33333	0.13	0.13	0.13	0.13
Propranolol	Beta-blockers	525-66-6	1	4.54545	1.06	1.06	1.06	1.06		1	2.9	2.31	2.31	2.31	2.31		51	68	0.803	1.88	2.144	6.14
Ranitidine	Antacids	66357-35-5	7	31.8182	0.839	1.79	3.538	9.56		2	5.9	0.62	0.691	0.691	0.761		10	13.3333	0.592	0.85	1.503	4.43
Sarafloxacin	Antibiotics	98105-99-8	0	0	0	0	0	0		1	3.1	16.3	16.3	16.3	16.3		1	1.33333	8.66	8.66	8.66	8.66
Sertraline	Antidepressants	79617-96-2	17	77.2727	0.447	2.8	3.349	9.64		32	97	0.72	5.705	6.845	35.6		71	94.6667	1.63	15.5	24.216	187
Sulfadiazine	Antibiotics	68-35-9	0	0	0	0	0	0		0	0	0	0	0	0		4	5.33333	0.842	1.665	1.76	2.87
Sulfadimethoxine	Antibiotics	122-11-2	0	0	0	0	0	0		0	0	0	0	0	0		1	1.33333	0.147	0.147	0.147	0.147
Sulfamethazine	Antibiotics	57-68-1	8	36.3636	1.09	1.88	2.335	5		0	0	0	0	0	0		11	14.6667	0.389	3.89	3.903	9.1
Theophylline	Vasodilators	58-55-9	1	4.54545	69.3	69.3	69.3	69.3		0	0	0	0	0	0		1	1.33333	49.7	49.7	49.7	49.7
Thiabendazole	Antifungal	148-79-8	1	4.54545	0.892	0.892	0.892	0.892		0	0	0	0	0	0		1	1.33333	0.559	0.559	0.559	0.559
Trenbolone acetate	Anabolic steroid	10161-34-9	0	0	0	0	0	0		1	2.9	0.527	0.527	0.527	0.527		1	1.33333	0.611	0.611	0.611	0.611
Triamterene	Diuretics	396-01-0	1	4.54545	0.329	0.329	0.329	0.329		3	8.8	0.328	0.45	0.562	0.907		21	28	0.288	0.526	0.697	3.62
Triclocarban	Antibacterial	101-20-2	0	0	0	0	0	0		26	76.5	1.26	2.05	3.833	14.3		59	78.6667	1.02	6.37	9.439	46.2
Trimethoprim	Antibiotics	738-70-5	0	0	0	0	0	0		2	5.9	0.618	0.805	0.805	0.992		10	13.3333	0.633	1.105	1.549	4.64
Tylosin	Antibiotics	1401-69-0	0	0	0	0	0	0		0	0	0	0	0	0		1	1.33333	3.59	3.59	3.59	3.59
Venlafaxine	Antihypertensives	93413-69-5	1	4.54545	0.286	0.286	0.286	0.286		3	9.1	0.301	0.33	0.375	0.493		30	40	0.171	0.511	0.683	1.57
Verapamil	Antihypertensives	52-53-9	3	13.6364	0.057	0.109	0.092	0.11		4	12.1	0.082	0.1	0.135	0.258		63	84	0.061	0.16	0.233	0.927
Virginiamycin M1	Antibiotics	21411-53-0	0	0	0	0	0	0		3	9.1	1.8	2.13	2.417	3.32		3	4	1.85	2.13	2.183	2.57
Warfarin	Anticoagulant	81-81-2	5	22.7273	0.594	0.826	1.173	1.89		0	0	0	0	0	0		3	4	1.44	2.69	2.47	3.28
Zidovudine	Antiretroviral	30516-87-1	0	0	0	0	0	0		1	2.9	70.7	70.7	70.7	70.7		0	0	0	0	0	0

## Sheet: Table S6
Table S6. Summary of pharmaceutical and personal care products (PPCPs) concentrations detected in mussel (Dreissena spp.) tissue sampled at MW reference sites during the 2013-18.
			Mussel Reference Sites PPCP Descriptive Summary
				Frequency	Minimum	Median	Mean	Maximum
Compound Name	Compound Class	CASRN	n	%	ng/g (wet weight)	ng/g (wet weight)	ng/g (wet weight)	ng/g (wet weight)
1,7-Dimethylxanthine	Stimulants	611-59-6	1	5.26316	35.3	35.3	35.3	35.3
10-Hydroxy-amitriptyline	Antidepressants	1246833-15-7	6	31.5789	0.067	0.08	0.09	0.128
Amitriptyline	Antidepressants	50-48-6	17	89.4737	0.268	0.717	0.928	1.85
Amphetamine	Stimulants	300-62-9	1	5.26316	1.4	1.4	1.4	1.4
Azithromycin	Antibiotics	83905-01-5	5	26.3158	0.885	1.01	1.054	1.24
Benztropine	Anticholinergic	86-13-5	1	5.26316	0.24	0.24	0.24	0.24
Busulfan	Chemotherapy	55-98-1	1	5.26316	8.76	8.76	8.76	8.76
Ciprofloxacin	Antibiotics	85721-33-1	1	5.26316	2.51	2.51	2.51	2.51
Citalopram	Antidepressants	59729-33-8	15	78.9474	0.324	1.05	1.391	2.8
Clonidine	Antihypertensives	4205-90-7	6	31.5789	13.9	23.45	30.5	72.6
Clotrimazole	Antifungal	23593-75-1	1	5.26316	0.225	0.225	0.225	0.225
Cocaine	Stimulants	50-36-2	3	15.7895	0.077	0.081	0.094	0.123
DEET	Insect Repellant	134-62-3	17	89.4737	0.464	0.468	0.505	0.583
Diphenhydramine	Anti-histamine	58-73-1	15	78.9474	0.283	0.621	0.699	2.1
Enrofloxacin	Antibiotics	93106-60-6	2	10.5263	1.38	1.725	1.725	2.07
Erythromycin-H2O	Antibiotics	114-07-8	3	15.7895	0.929	1.13	1.163	1.43
Etoposide	Chemotherapy	33419-42-0	13	68.4211	1.34	3.51	4.054	9.37
Fluoxetine	Antidepressants	54910-89-3	5	26.3158	0.599	0.7	0.698	0.862
Ibuprofen	Anti-inflammatory	15687-27-1	1	5.26316	9.07	9.07	9.07	9.07
Iopamidol	X-ray Contrast Media	60166-93-0	5	31.25	56.7	95.3	131	236
Lomefloxacin	Antibiotics	98079-51-7	2	10.5263	1.87	1.925	1.925	1.98
Metformin	Anti-diabetic	51384-51-1	1	5.26316	19.3	19.3	19.3	19.3
Metoprolol	Beta-blockers	72-33-3	1	5.26316	0.827	0.827	0.827	0.827
Miconazole	Antifungal	22916-47-8	3	15.7895	0.614	0.97	0.865	1.01
Norfluoxetine	Antidepressants	83891-03-6	1	5.26316	0.626	0.626	0.626	0.626
Propranolol	Beta-blockers	525-66-6	8	42.1053	0.977	1.57	1.793	3.51
Ranitidine	Antacids	66357-35-5	1	5.26316	4.43	4.43	4.43	4.43
Sertraline	Antidepressants	79617-96-2	19	100	0.727	9.64	10.292	22.4
Sulfamethazine	Antibiotics	57-68-1	2	10.5263	0.389	0.644	0.644	0.899
Thiabendazole	Antifungal	148-79-8	1	5.26316	0.559	0.559	0.559	0.559
Trenbolone acetate	Anabolic steroid	10161-34-9	1	5.26316	0.527	0.527	0.527	0.527
Triamterene	Diuretics	396-01-0	1	5.26316	0.45	0.45	0.45	0.45
Triclocarban	Antibacterial	101-20-2	7	36.8421	1.31	1.72	1.72	2.18
Trimethoprim	Antibiotics	738-70-5	2	10.5263	0.618	1.774	1.774	2.93
Venlafaxine	Antihypertensives	93413-69-5	3	15.7895	0.301	0.38	0.391	0.493
Verapamil	Antihypertensives	52-53-9	8	42.1053	0.078	0.088	0.088	0.099
Virginiamycin M1	Antibiotics	21411-53-0	2	10.5263	2.13	2.725	2.725	3.32

## Sheet: Table S7
Table S7. Summary of pharmaceutical and personal care products (PPCPs) summed concentrations (SumConc) measured at Great Lakes MW sites.
							Minimum	Median	Mean	Maximum (SumConc)
Sampling Location		Study Site	Study Site Name	State	Sampling Location	Site RF Cluster	ng/g (wet weight)	ng/g (wet weight)	ng/g (wet weight)	ng/g (wet weight)
Lake Michigan		LMAG-0-INMU-8.18	Algoma-0-INMU-8.18	WI	Lake Michigan	RF-1	0.11	1.6	21.331	191.979
		LMAG-1-8.18	Algoma-1-8.18	WI	Lake Michigan	RF-1	0.239	29.2	30.3599	212.519
		LMBR-0-5.18	Black River LM-0-5.18	WI	Lake Michigan	RF-1	0.13	2.43	26.6866	373.613
		LMKZ-0-5.18	Kalamazoo River-0-5.18	WI	Lake Michigan	RF-1	0.286	2.49	17.3559	173.559
		LMKW-0-8.18	Kewaunee River-0-8.18	WI	Lake Michigan	RF-1	0.109	3.3	11.8113	82.679
		LMKW-1-8.18	Kewaunee River-1-8.18	WI	Lake Michigan	RF-1	0.406	1.665	17.8538	142.83
		LMMB-13-7.13	Kinnickinnic River-13-7.13	WI	Lake Michigan	RF-3	0.0647	1.17	2.26663	33.9995
		LMMB-14-S4-7.17	Kinnickinnic River-14-7.17	WI	Lake Michigan	RF-3	0.4	0.975	9.2101	92.101
		LMMB-13-S4-7.17	Kinnickinnic River13-S4-7.17	WI	Lake Michigan	RF-2	0.107	2.85	12.404	74.424
		LMMB-18-6.13	Lake Michigan-18-6.13	WI	Lake Michigan	RF-3	0.105	2.99	16.6826	283.605
		LMMW-0-INMU-8.14	Manitowoc-0-INMU-8.14	WI	Lake Michigan	RF-1	2.52	2.78	44.158	220.79
		LMMW-1-INMU-8.14	Manitowoc-1-INMU-8.14	WI	Lake Michigan	RF-1	0.308	1.1625	20.646	247.752
		LMMB-11-7.18	Menomonee River-11-7.18	WI	Lake Michigan	RF-2	0.088	1.487	10.2939	82.351
		LMMB-11-S4-7.17	Menomonee River-11-S4-7.17	WI	Lake Michigan	RF-2	0.106	1.27	19.4285	116.571
		LMMB-12-7.13	Menomonee River-12-7.13	WI	Lake Michigan	RF-2	0.169	1.64	9.78682	107.655
		LMMB-15-S4-BC-7.17	Menomonee River-15-S4-BC-7.17	WI	Lake Michigan	RF-2	0.176	1.44	15.1256	105.879
		LMMB-15-S4-TC-7.17	Menomonee River-15-S4-TC-7.17	WI	Lake Michigan	RF-3	0.077	0.7585	6.9425	83.31
		LMMB-9-7.13	Menomonee River-9-7.13	WI	Lake Michigan	RF-2	0.0857	0.964	6.36728	89.1419
		LMMB-0-6.18	Milwaukee Bay-0-6.18	WI	Lake Michigan	RF-3	0.161	2.3	14.7211	279.7
		LMMB-0-7.13	Milwaukee Bay-0-7.13	WI	Lake Michigan	RF-3	0.0701	1.5	2.42187	36.3281
		LMMB-0-7.18	Milwaukee Bay-0-7.18	WI	Lake Michigan	RF-3	0.137	2.78	10.7026	171.241
		LMMB-0-INMU-6.8.17	Milwaukee Bay-0-INMU-6.8.17	WI	Lake Michigan	RF-3	0.1	1.465	6.20769	99.323
		LMMB-01-INMU-6.18	Milwaukee Bay-01-INMU-6.18	WI	Lake Michigan	RF-3	0.169	2.8	24.1049	674.936
		LMMB-01-INMU-6.8.17	Milwaukee Bay-01-INMU-6.8.17	WI	Lake Michigan	RF-3	0.136	2.16	10.4539	219.531
		LMMB-04-INMU-6.17	Milwaukee Bay-04-INMU-6.17	WI	Lake Michigan	RF-3	0.082	2.27	7.89984	150.097
		LMMB-04-INMU-8.17	Milwaukee Bay-04-INMU-8.17	WI	Lake Michigan	RF-2	0.072	1.89	11.6915	151.99
		LMMB-1-7.13	Milwaukee Bay-1-7.13	WI	Lake Michigan	RF-3	0.125	2.96	4.92218	83.677
		LMMB-17-7.18	Milwaukee Bay-17-7.18	WI	Lake Michigan	RF-3	0.152	1.82	14.0158	294.331
		LMMB-4-6.13	Milwaukee Bay-4-6.13	WI	Lake Michigan	RF-3	0.0899	1.325	2.31299	32.3819
		LMMB-4-6.18	Milwaukee Bay-4-6.18	WI	Lake Michigan	RF-3	0.078	1.705	10.7301	214.602
		LMMB-4-7.13	Milwaukee Bay-4-7.13	WI	Lake Michigan	RF-3	0.0807	2.096	4.20935	79.9777
		LMMB-4-7.18	Milwaukee Bay-4-7.18	WI	Lake Michigan	RF-3	0.143	1.91	6.40514	89.672
		LMMB-4-9.18	Milwaukee Bay-4-9.18	WI	Lake Michigan	RF-3	0.208	2.22	18.6775	280.162
		LMMB-4-I-7.18	Milwaukee Bay-4-I-7.18	WI	Lake Michigan	RF-3	0.259	2.135	4.20914	58.928
		LMMB-4-S4-7.17	Milwaukee Bay-4-S4-7.17	WI	Lake Michigan	RF-3	0.076	1.525	10.7256	107.256
		LMMB-4-S5-7.17	Milwaukee Bay-4-S5-7.17	WI	Lake Michigan	RF-3	0.073	1.64	15.6203	234.305
		LMMB-5-6.13 - (*)	Milwaukee Beach-5-6.13 - (*)	WI	Lake Michigan	RF-3	0.0814	0.929	2.68566	34.9136
		LMMB-5-6.17 - (*)	Milwaukee Beach-5-6.17 - (*)	WI	Lake Michigan	RF-3	0.084	1.31	6.57533	98.63
		LMMB-5-6.18 - (*)	Milwaukee Beach-5-6.18 - (*)	WI	Lake Michigan	RF-3	0.072	1.9	11.4052	148.268
		LMMB-5-7.13 - (*)	Milwaukee Beach-5-7.13 - (*)	WI	Lake Michigan	RF-2	0.0815	0.651	2.15193	15.0635
		LMMB-5-7.18 - (*)	Milwaukee Beach-5-7.18 - (*)	WI	Lake Michigan	RF-3	0.089	1.52	4.15586	58.182
		LMMB-5-I-7.18 - (*)	Milwaukee Beach-5-I-7.18 - (*)	WI	Lake Michigan	RF-3	0.091	1.38	3.93373	43.271
		LMMB-5-S4-8.17 - (*)	Milwaukee Beach-5-S4-8.17 - (*)	WI	Lake Michigan	RF-3	0.415	1.115	14.4816	115.853
		LMMB-5-S5-8.17 - (*)	Milwaukee Beach-5-S5-8.17 - (*)	WI	Lake Michigan	RF-3	0.067	0.976	23.5839	235.839
		LMMB-5HDPE-8.17 - (*)	Milwaukee Beach-5HDPE-8.17 - (*)	WI	Lake Michigan	RF-3	0.077	1.133	9.2939	92.939
		LMMB-6-7.13	Milwaukee Bridge-6-7.13	WI	Lake Michigan	RF-3	0.0637	1.575	3.28104	59.0587
		LMMB-6-7.17	Milwaukee Bridge-6-7.17	WI	Lake Michigan	RF-3	0.139	1.865	6.21706	111.907
		LMMB-6-7.18	Milwaukee Bridge-6-7.18	WI	Lake Michigan	RF-3	0.086	2.33	6.81844	122.732
		LMMB-08-S4-8.17	Milwaukee River-08-S4-8.17	WI	Lake Michigan	RF-3	0.069	1.14	9.08488	145.358
		LMMB-08-S5-8.17	Milwaukee River-08-S5-8.17	WI	Lake Michigan	RF-3	0.08	1.081	9.52463	152.394
		LMMB-10-7.13	Milwaukee River-10-7.13	WI	Lake Michigan	RF-3	0.0696	0.674	1.24396	13.6836
		LMMB-16-S4-7.17	Milwaukee River-16-S4-7.17	WI	Lake Michigan	RF-3	0.062	1.3	4.99867	74.98
		LMMB-7-7.13	Milwaukee River-7-7.13	WI	Lake Michigan	RF-3	0.0955	0.923	5.4771	82.1565
		LMMB-8-7.13	Milwaukee River-8-7.13	WI	Lake Michigan	RF-3	0.0864	1.31	17.6552	282.483
		MUS-11.27.18	MuskegonLight-11.2718	MI	Lake Michigan	RF-1	0.184	1.81	25.0017	225.015
		MUS-5.15.18	MuskegonLight-5.15.18	MI	Lake Michigan	RF-1	0.395	2.34	34.828	313.452
		MUS-5.2.18	MuskegonLight-5.2.18	MI	Lake Michigan	RF-1	0.529	1.275	36.5633	365.633
		MUS-5.29.18	MuskegonLight-5.29.18	MI	Lake Michigan	RF-1	0.057	0.849	13.6297	177.186
		MUS-6.15.18	MuskegonLight-6.15.18	MI	Lake Michigan	RF-1	0.547	1.59	8.82957	61.807
		MUS-6.26.18	MuskegonLight-6.26.18	MI	Lake Michigan	RF-1	0.316	3	51.986	519.86
		MUS-7.18	MuskegonLight-7.18	MI	Lake Michigan	RF-1	0.178	3.41	32.462	324.62
		MUS-8.18	MuskegonLight-8-9.18	MI	Lake Michigan	RF-1	0.501	40	75.831	379.155
		MUS-8-9.18	MuskegonLight-8.18	MI	Lake Michigan	RF-1	0.386	2.345	26.7112	213.69
		LMPS-0-INMU-5.31.18	Port Sheldon-0-INMU-5.31.18	MI	Lake Michigan	RF-1	0.128	1.095	8.51208	102.145
		LMSJ-0-INMU-5.18	Saint Joseph River-0-INMU-5.18	MI	Lake Michigan	RF-1	0.159	2.275	28.8244	403.541
		LMSB-0-INMU-8.18	Sturgeon Bay-0-INMU-8.18	WI	Lake Michigan	RF-1	0.197	0.9345	21.9739	175.791
		LMTR-0-INMU-8.18	Two Rivers-0-INMU-8.18	WI	Lake Michigan	RF-3	0.226	2.255	18.0482	360.964
Lake Huron		TBID-INMU-CH-6.18	Island DavidsonTB-6.18	MI	Lake Huron	RF-1	0.182	1.1845	35.8195	358.195
		TBIW-INMU-CH-6.18	Island WilsonTB-6.18	MI	Lake Huron	RF-1	1.15	2.525	33.97	203.82
		TBHS5-7.13 - (*)	Thunder Bay-7.13 - (*)	MI	Lake Huron	RF-2	0.324	1.235	1.14183	6.851
		TBRD-INMU-CH-6.18	Thunder BayDock-6.18	MI	Lake Huron	RF-1	1.58	24.81	58.55	234.2
Detroit River		DRSE-0-6.16	Detroit River Fox Is-0-6.16	MI	Detroit River	RF-2	0.062	1	2.68577	34.915
		DRRR-1-6.16	River Rouge-1-6.16	MI	Detroit River	RF-2	0.11	1.975	7.39217	88.706
		DRRR-2-6.16	River Rouge-2-6.16	MI	Detroit River	RF-2	0.147	1.24	4.15127	45.664
		DRRR-3-6.16	River Rouge-3-6.16	MI	Detroit River	RF-2	0.339	1.23	5.90609	64.967
		DRTC-1-6.16	Trenton Channel-1-6.16	MI	Detroit River	RF-3	0.071	1.62	7.06306	120.072
		DRTC-2-6.16	Trenton Channel-2-6.16	MI	Detroit River	RF-3	0.159	3.32	6.45253	109.693
Lake Erie		LEAR-1-9.14	Ashtabula River-1-9.14	OH	Lake Erie	RF-2	0.312	1.42	2.2764	11.382
		LEAR-3-9.14	Ashtabula River-3-9.14	OH	Lake Erie	RF-2	0.313	2.3	5.62362	44.989
		LEBR-0-9.14	Black River-0-9.14	OH	Lake Erie	RF-2	0.907	0.9855	3.80725	30.458
		LEBR-1-9.14	Black River-1-9.14	OH	Lake Erie	RF-3	0.0734	0.914	3.17149	34.8864
		LECR-5-9.14	Cuyahoga River-5-9.14	OH	Lake Erie	RF-3	0.0761	1.18	8.33726	175.083
		LECR-9.14	Cuyahoga River-9.14	OH	Lake Erie	RF-3	0.0701	0.854	2.68623	45.6659
		LEMR-0-5.15	Maumee Grassy Isl-0-5.15	OH	Lake Erie	RF-3	0.12	2.575	16.3262	163.262
		LEMR-0-6.15	Maumee Grassy Isl-0-6.15	OH	Lake Erie	RF-3	0.061	1.28	11.0173	132.207
		LEMR-0-6.16	Maumee Grassy Isl-0-6.16	OH	Lake Erie	RF-3	0.068	1.55	11.4935	149.415
		LEMR-0-7.15	Maumee Grassy Isl-0-7.15	OH	Lake Erie	RF-3	0.061	1.27	9.30045	102.305
		LEMR-3-5.15 - (*)	Maumee Lighthouse-3-5.15 - (*)	OH	Lake Erie	RF-2	0.283	1.31	2.13186	14.923
		LEMR-3-5.16 - (*)	Maumee Lighthouse-3-5.16 - (*)	OH	Lake Erie	RF-3	0.676	1.79	6.60222	59.42
		LEMR-3-6.15 - (*)	Maumee Lighthouse-3-6.15 - (*)	OH	Lake Erie	RF-2	0.517	2.18	37.4559	262.191
		LEMR-3-6.16 - (*)	Maumee Lighthouse-3-6.16 - (*)	OH	Lake Erie	RF-2	0.334	1.254	3.6838	36.838
		LEMR-3-7.15 - (*)	Maumee Lighthouse-3-7.15 - (*)	OH	Lake Erie	RF-2	0.099	0.583	1.31878	11.869
		LEMR-3-I-6.16 - (*)	Maumee Lighthouse-3-I-6.16 - (*)	OH	Lake Erie	RF-2	0.24	1.43	4.52214	31.655
		LEMR-4-6.16	Maumee River-4-6.16	OH	Lake Erie	RF-3	0.122	2.13	5.83318	64.165
		LEMR-2-5.15	Maumee Upstream -2-5.15	OH	Lake Erie	RF-2	0.529	1.488	21.0983	126.59
		LEMR-2-6.15	Maumee Upstream -2-6.15	OH	Lake Erie	RF-2	0.096	1.09	15.0843	135.759
		LEMR-2-7.15	Maumee Upstream -2-7.15	OH	Lake Erie	RF-2	0.066	0.643	10.334	93.006
		LEMR-1-5.15	Maumee WWTP-1-5.15	OH	Lake Erie	RF-3	0.076	2.555	12.4786	174.7
		LEMR-1-6.15	Maumee WWTP-1-6.15	OH	Lake Erie	RF-3	0.065	1.865	25.0612	350.857
		LEMR-1-6.16	Maumee WWTP-1-6.16	OH	Lake Erie	RF-3	0.09	2.07	11.649	267.927
		LEMR-1-7.15	Maumee WWTP-1-7.15	OH	Lake Erie	RF-3	0.113	1.51	12.3504	160.555
		LEOT-1-6.15	Ottawa River-1-6.15	OH	Lake Erie	RF-2	0.272	3.31	19.7006	177.305
		LEOT-2-6.15	Ottawa River-2-6.15	OH	Lake Erie	RF-2	0.558	4.415	47.098	282.588
		LEOT-3-6.15	Ottawa River-3-6.15	OH	Lake Erie	RF-2	0.3	2.83	20.4841	143.389
		LEPB-5-9.14	Presque Isle-5-9.14	PA	Lake Erie	RF-2	0.316	1.46	3.03843	21.269
		LEPB-7-9.14	Presque Isle-7-9.14	PA	Lake Erie	RF-2	0.217	1.66	6.89986	48.299
Niagara River		NRCY-01A-7.14	Cayuga Creek-01A-7.14	NY	Niagara River	RF-3	0.0749	1.15	1.41653	18.4149
		NREL-01A-7.14	Ellicott Creek-01A-7.14	NY	Niagara River	RF-2	0.101	2.702	3.91412	31.313
		NRGL-01A-7.14	Gill Creek-01A-7.14	NY	Niagara River	RF-2	0.0656	1.564	1.21651	10.9486
		NRGL-02A-7.14	Gill Creek-02A-7.14	NY	Niagara River	RF-2	0.17	1.505	1.435	8.61
		NRGL-03A-7.14	Gill Creek-03A-7.14	NY	Niagara River	RF-2	2.09	4.644	6.478	19.434
		NRHP-01A-7.14	NFTA Boat Harbor-01A-7.14	NY	Niagara River	RF-2	0.0861	0.81	7.62739	61.0191
		NRNF-1-7.14 - (*)	Niagara River-1-7.14 - (*)	NY	Niagara River	RF-2	0.0709	0.5975	0.908975	3.6359
		NRNF-1, rep 1-6.14 - (*)	Niagara River-1, rep 1-6.14 - (*)	NY	Niagara River	RF-2	0.27	1.092	1.5085	6.034
		NRNF-4-6.14	Niagara River-4-6.14	NY	Niagara River	RF-2	0.23	0.662	1.6543	16.543
		NRNF-9-6.14 - (*)	Niagara River-9-6.14 - (*)	NY	Niagara River	RF-2	0.268	0.8755	1.06475	4.259
		NRSC-00A-7.14	Scajaquada Creek-00A-7.14	NY	Niagara River	RF-2	0.108	0.901	4.33509	47.686
		NRSC-01A-7.14	Scajaquada Creek-01A-7.14	NY	Niagara River	RF-2	0.12	1.077	4.163	41.63
		NRSM-01A-7.14	Smokes Creek-01A-7.14	NY	Niagara River	RF-3	0.0697	1.177	5.47037	98.4667
		NRTB-01B-7.14	Times Beach-01B-7.14	NY	Niagara River	RF-2	0.0858	0.5105	0.7706	6.1648
		NRTW-00A-7.14	Tonawanda Creek-00A-7.14	NY	Niagara River	RF-3	0.0776	1.35	21.2777	319.166
		NRTW-01B-7.14	Tonawanda Creek-01B-7.14	NY	Niagara River	RF-2	0.0803	0.802	1.64018	21.3223
		NRTW-02A-7.14	Tonawanda Creek-02A-7.14	NY	Niagara River	RF-2	0.16	1.19	3.32927	36.622
		NRTM-00A-7.14	Two Mile Creek-00A-7.14	NY	Niagara River	RF-3	0.0593	1.154	1.92912	36.6533
		NRTM-01A-7.14	Two Mile Creek-01A-7.14	NY	Niagara River	RF-3	0.11	0.9865	3.70956	66.772
		NRYT-INMU-CH-10.18	YoungstownNR-10.18	NY	Niagara River	RF-3	0.084	1.25	12.0816	132.898
Lake Ontario		LOCV-INMU-10.18	Cape Vincent-INMU-10.18	NY	Lake Ontario	RF-1	0.072	1.109	40.5195	567.273
		LOFC-INMU-CH-10.18	Fourmile Creek-INMU-CH-10.18	NY	Lake Ontario	RF-1	0.085	2.04	10.0188	110.207
		LOGR-INMU-CH-10.18	Genesee River-INMU-CH-10.18	NY	Lake Ontario	RF-1	0.329	1.055	4.7466	47.466
		LOFO-INMU-CH-6.18	Lake OntarioFS-INMU-CH-6.18	NY	Lake Ontario	RF-1	0.201	1.815	44.7253	536.704
		LOOR-INMU-CH-10.18	Oswego River-INMU-CH-10.18	NY	Lake Ontario	RF-3	0.065	1.335	5.64761	101.657
(*) - Reference sites

## Sheet: Table S8
Table S8. Summary of pharmaceutical and personal care products (PPCPs) concentrations [n/ng (wet weight)] detected in dreissenid mussels sampled at major discharge-types during 2013-2018.
			Mussel Tissue Sites (WWTP/CSOs) PPCP Descriptive Summary							Mussel Tissue Sites (WWTPs) PPCP Descriptive Summary							Mussel Tissue Sites (WWTP Gradient) PPCP Descriptive Summary							Mussel Tissue Sites (Non-WWTPs) PPCP Descriptive Summary
				Frequency	Min	Median	Mean	Max			Frequency	Min	Median	Mean	Max			Frequency	Min	Median	Mean	Max			Frequency	Min	Median	Mean	Max
Compound Name	Compound Class	CASRN	n	%	ng/g (wet weight)	ng/g (wet weight)	ng/g (wet weight)	ng/g (wet weight)		n	%	ng/g (wet weight)	ng/g (wet weight)	ng/g (wet weight)	ng/g (wet weight)		n	%	ng/g (wet weight)	ng/g (wet weight)	ng/g (wet weight)	ng/g (wet weight)		n	%	ng/g (wet weight)	ng/g (wet weight)	ng/g (wet weight)	ng/g (wet weight)
1,7-Dimethylxanthine	Stimulants	611-59-6	3	16.6667	27.2	29.7	29.9	32.8		5	50	28.7	30.5	34.72	43.5		5	20.8333	23.9	29.6	36.78	71.9		25	32.0513	25.1	34.8	38.548	67.7
10-Hydroxy-amitriptyline	Antidepressants	1246833-15-7	4	22.2222	0.075	0.106	0.105	0.132		4	40	0.109	0.129	0.192	0.399		9	37.5	0.08	0.113	0.149	0.236		33	42.3077	0.066	0.09	0.11	0.401
2-Hydroxy-ibuprofen	Anti-inflammatory	51146-55-5	1	5.55556	269	269	269	269		2	20	47.9	58.2	58.2	68.5		1	4	111	111	111	111		17	21.7949	32.9	47.5	65.535	258
Albuterol	Bronchodilator	18559-94-9	0	0	0	0	0	0		0	0	0	0	0	0		4	16	0.364	0.364	0.364	0.364		0	0	0	0	0	0
Amitriptyline	Antidepressants	50-48-6	18	100	0.312	1.043	1.547	5.95		8	80	0.743	1.385	2.44	9.69		24	96	0.17	0.79	1.092	3.33		71	91.0256	0.169	0.717	1.281	8.43
Amlodipine	Antihypertensives	88150-42-9	0	0	0	0	0	0		1	10	1.33	1.33	1.33	1.33		0	0	0	0	0	0		2	2.5641	0.888	0.989	0.989	1.09
Amphetamine	Stimulants	300-62-9	0	0	0	0	0	0		1	10	1.64	1.64	1.64	1.64		1	4	3.36	3.36	3.36	3.36		10	12.8205	1.17	1.685	2.411	6.55
Atenolol	Beta-blockers	29122-68-7	0	0	0	0	0	0		0	0	0	0	0	0		1	8	1.58	1.58	1.58	1.58		0	0	0	0	0	0
Azithromycin	Antibiotics	83905-01-5	7	38.8889	0.76	3.42	4.422	12.4		7	70	0.718	2.72	5.336	21.4		10	41.6667	0.749	1.585	3.252	15.6		32	41.0256	0.644	2.645	4.807	24.4
Benztropine	Anticholinergic	86-13-5	0	0	0	0	0	0		0	0	0	0	0	0		0	0	0	0	0	0		2	2.5641	0.184	0.212	0.212	0.24
Busulfan	Chemotherapy	55-98-1	2	11.1111	4.05	4.215	4.215	4.38		0	0	0	0	0	0		1	4.16667	5.03	5.03	5.03	5.03		2	2.5641	6.61	7.685	7.685	8.76
Carbadox	Antibiotics	6804-07-5	0	0	0	0	0	0		0	0	0	0	0	0		0	0	0	0	0	0		2	2.63158	0.923	1.137	1.137	1.35
Ciprofloxacin	Antibiotics	85721-33-1	3	16.6667	2.67	3.67	3.34	3.68		0	0	0	0	0	0		6	24	3.31	12	15.303	44.5		1	1.28205	2.51	2.51	2.51	2.51
Citalopram	Antidepressants	59729-33-8	14	77.7778	0.261	1.36	1.6	4.67		7	70	0.518	2.32	2.351	4.81		15	60	0.349	1.26	1.505	3.32		63	80.7692	0.201	1.53	1.837	7.02
Clinafloxacin	Antibiotics	105956-97-6	0	0	0	0	0	0		0	0	0	0	0	0		0	0	0	0	0	0		1	1.2987	12.4	12.4	12.4	12.4
Clonidine	Antihypertensives	4205-90-7	7	38.8889	7.3	16.5	36.221	156		6	60	16.4	90.8	91.933	183		6	24	2.51	17.65	15.103	26.5		37	47.4359	3.6	72.6	105.609	332
Clotrimazole	Antifungal	23593-75-1	3	16.6667	0.199	0.21	0.25	0.34		1	10	0.275	0.275	0.275	0.275		4	20	0.23	0.258	0.258	0.287		6	7.69231	0.161	0.248	0.364	1
Cloxacillin	Antibiotics	61-72-3	0	0	0	0	0	0		0	0	0	0	0	0		0	0	0	0	0	0		3	3.84615	1.6	3.03	3.907	7.09
Cocaine	Stimulants	50-36-2	3	16.6667	0.11	0.11	0.155	0.246		1	10	0.064	0.064	0.064	0.064		8	32	0.084	0.219	0.204	0.311		18	23.0769	0.075	0.112	0.13	0.347
Codeine	Anti-inflammatory	76-57-3	0	0	0	0	0	0		0	0	0	0	0	0		0	0	0	0	0	0		1	1.28205	3.02	3.02	3.02	3.02
Cyclophosphamide	Immunosuppressor	50-18-0	0	0	0	0	0	0		0	0	0	0	0	0		0	0	0	0	0	0		1	1.28205	0.437	0.437	0.437	0.437
DEET	Insect Repellant	134-62-3	17	94.4444	0.313	1.06	6.546	23.754		10	100	0.521	2.68	2.68	4.84		23	92	0.335	1.154	1.852	4.644		76	97.4359	0.361	0.764	1.137	2.47
Dehydronifedipine	Metabolites	67035-22-7	0	0	0	0	0	0		0	0	0	0	0	0		0	0	0	0	0	0		1	1.28205	0.245	0.245	0.245	0.245
Desmethyldiltiazem	Metabolites	130606-60-9	3	16.6667	0.065	0.078	0.128	0.242		1	10	0.086	0.086	0.086	0.086		4	16.6667	0.062	0.103	0.107	0.159		2	2.5641	0.07	0.267	0.267	0.464
Diltiazem	Antidepressants	42399-41-7	6	33.3333	0.135	0.236	0.266	0.498		4	40	0.226	0.256	0.296	0.444		8	33.3333	0.134	0.266	0.324	0.641		14	17.9487	0.113	0.243	0.283	0.702
Diphenhydramine	Anti-histamine	58-73-1	16	88.8889	0.277	0.821	1.303	4.13		6	60	0.454	1.41	1.63	3.3		19	79.1667	0.272	0.791	1.177	6.57		57	74.359	0.241	0.662	1.097	6.38
Drospirenone	Hormones	67392-87-4	0	0	0	0	0	0		0	0	0	0	0	0		1	6.25	18.9	18.9	18.9	18.9		1	4.54545	4.4	4.4	4.4	4.4
Enrofloxacin	Antibiotics	93106-60-6	5	27.7778	1.82	2.75	2.688	3.93		5	50	1.27	2.96	2.472	3.42		5	20.8333	1.24	2.33	2.628	4.14		15	19.4805	1.21	1.77	1.872	3.17
Erythromycin-H2O	Antibiotics	114-07-8	4	22.2222	0.924	1.205	1.166	1.33		0	0	0	0	0	0		6	25	0.892	0.982	1.012	1.17		17	26.9231	0.849	0.975	1.023	1.52
Etoposide	Chemotherapy	33419-42-0	11	61.1111	0.959	2.13	2.221	3.87		6	60	0.775	2.68	2.817	5		16	64	1.42	2.735	2.785	4.64		57	73.0769	0.95	2.34	3.088	9.37
Flumequine	Antibiotics	42835-25-6	0	0	0	0	0	0		0	0	0	0	0	0		0	0	0	0	0	0		1	1.28205	0.583	0.583	0.583	0.583
Fluoxetine	Antidepressants	54910-89-3	10	55.5556	0.886	1.615	2.704	10.1		5	50	0.979	2.52	2.494	4.97		7	28	0.67	1.46	1.85	4.05		29	37.1795	0.599	1.41	2.187	13.6
Gemfibrozil	Lipid regulator	25812-30-0	0	0	0	0	0	0		0	0	0	0	0	0		0	0	0	0	0	0		1	1.28205	0.76	0.76	0.76	0.76
Hydrocortisone	Anti-inflammatory	50-23-7	1	5.55556	25.1	25.1	25.1	25.1		0	0	0	0	0	0		0	0	0	0	0	0		0	0	0	0	0	0
Ibuprofen	Anti-inflammatory	15687-27-1	0	0	0	0	0	0		0	0	0	0	0	0		0	0	0	0	0	0		3	3.84615	9.07	17.3	15.857	21.2
Iopamidol	X-ray Contrast Media	60166-93-0	6	37.5	77.7	103.5	121.967	254		1	25	73.5	73.5	73.5	73.5		8	34.7826	33	102.6	110.85	261		19	43.1818	49.2	92.7	103.816	236
Lomefloxacin	Antibiotics	98079-51-7	0	0	0	0	0	0		0	0	0	0	0	0		0	0	0	0	0	0		9	11.6883	1.73	3.5	4.287	10.8
Melphalan	Chemotherapy	148-82-3	1	7.14286	172	172	172	172		1	10	217	217	217	217		0	0	0	0	0	0		10	13.5135	67.8	135.5	155.61	475
Metformin	Anti-diabetic	51384-51-1	0	0	0	0	0	0		0	0	0	0	0	0		0	0	0	0	0	0		1	1.28205	19.3	19.3	19.3	19.3
Methylprednisolone	Anti-inflammatory	83-43-2	0	0	0	0	0	0		0	0	0	0	0	0		1	4	24.9	24.9	24.9	24.9		0	0	0	0	0	0
Metoprolol	Beta-blockers	72-33-3	2	11.1111	0.676	0.829	0.829	0.982		2	20	0.722	0.816	0.816	0.91		1	4	0.89	0.89	0.89	0.89		9	11.5385	0.69	0.93	1.021	1.82
Miconazole	Antifungal	22916-47-8	6	33.3333	0.665	0.841	1.292	3.34		3	30	0.874	0.886	1.423	2.51		9	37.5	0.593	0.801	0.895	1.6		25	32.0513	0.614	1.25	1.712	4.86
Norfluoxetine	Antidepressants	83891-03-6	1	5.55556	0.672	0.672	0.672	0.672		1	10	0.803	0.803	0.803	0.803		4	16.6667	0.059	0.074	0.083	0.125		3	3.84615	0.626	0.899	0.842	1
Norverapamil	Metabolites	67018-85-3	7	38.8889	0.065	0.076	0.09	0.143		2	20	0.111	0.308	0.308	0.505		0	0	0	0	0	0		10	12.8205	0.072	0.136	0.154	0.374
Ofloxacin	Antibiotics	82419-36-1	1	5.55556	0.633	0.633	0.633	0.633		0	0	0	0	0	0		1	4.16667	0.853	0.853	0.853	0.853		0	0	0	0	0	0
Oxycodone	Opioids	76-42-6	1	5.55556	1.59	1.59	1.59	1.59		0	0	0	0	0	0		1	4	1.05	1.05	1.05	1.05		8	10.2564	0.664	1.2	1.616	5.32
Penicillin G	Antibiotics	61-33-6	0	0	0	0	0	0		0	0	0	0	0	0		0	0	0	0	0	0		2	2.5641	1.28	1.37	1.37	1.46
Prednisolone	Anti-inflammatory	50-24-8	0	0	0	0	0	0		1	10	3.89	3.89	3.89	3.89		0	0	0	0	0	0		1	1.28205	7.05	7.05	7.05	7.05
Prednisone	Anti-inflammatory	53-03-2	1	5.55556	71.6	71.6	71.6	71.6		0	0	0	0	0	0		0	0	0	0	0	0		0	0	0	0	0	0
Promethazine	Anti-histamine	60-87-7	0	0	0	0	0	0		0	0	0	0	0	0		0	0	0	0	0	0		1	1.28205	0.148	0.148	0.148	0.148
Propoxyphene	Analgesics	469-62-5	0	0	0	0	0	0		0	0	0	0	0	0		0	0	0	0	0	0		1	1.28205	0.13	0.13	0.13	0.13
Propranolol	Beta-blockers	525-66-6	5	27.7778	0.844	1.08	1.111	1.35		5	50	0.914	2.25	2.621	5.08		8	32	0.803	1.8	2.024	3.67		35	44.8718	0.977	1.9	2.225	6.14
Ranitidine	Antacids	66357-35-5	3	16.6667	0.62	0.705	0.689	0.742		0	0	0	0	0	0		3	12	0.592	0.761	0.844	1.18		13	16.6667	0.633	1.79	2.814	9.56
Sarafloxacin	Antibiotics	98105-99-8	0	0	0	0	0	0		0	0	0	0	0	0		0	0	0	0	0	0		2	2.5974	8.66	12.48	12.48	16.3
Sertraline	Antidepressants	79617-96-2	18	100	4.44	15.8	24.565	101		9	90	2.78	17.4	24.162	80.2		24	100	0.72	8.16	12.46	37.3		69	88.4615	0.447	7.12	15.024	187
Sulfadiazine	Antibiotics	68-35-9	0	0	0	0	0	0		0	0	0	0	0	0		0	0	0	0	0	0		4	5.12821	0.842	1.665	1.76	2.87
Sulfadimethoxine	Antibiotics	122-11-2	1	5.55556	0.147	0.147	0.147	0.147		0	0	0	0	0	0		0	0	0	0	0	0		0	0	0	0	0	0
Sulfamethazine	Antibiotics	57-68-1	2	11.1111	2.07	5.585	5.585	9.1		5	50	1.6	2.52	3.572	8.79		1	4	5.6	5.6	5.6	5.6		11	14.1026	0.389	1.8	2.453	5
Theophylline	Vasodilators	58-55-9	0	0	0	0	0	0		0	0	0	0	0	0		0	0	0	0	0	0		2	2.5641	49.7	59.5	59.5	69.3
Thiabendazole	Antifungal	148-79-8	0	0	0	0	0	0		0	0	0	0	0	0		0	0	0	0	0	0		2	2.5641	0.559	0.726	0.726	0.892
Trenbolone acetate	Anabolic steroid	10161-34-9	0	0	0	0	0	0		0	0	0	0	0	0		1	4	0.611	0.611	0.611	0.611		1	1.28205	0.527	0.527	0.527	0.527
Triamterene	Diuretics	396-01-0	4	22.2222	0.61	0.701	0.701	0.792		5	50	0.375	0.527	0.727	1.4		4	16	0.329	0.434	1.204	3.62		14	17.9487	0.288	0.452	0.486	0.889
Triclocarban	Antibacterial	101-20-2	16	88.8889	1.28	11.8	13.824	41.2		5	50	5.07	10.9	9.256	12.4		22	88	1.49	4.96	7.935	26.1		42	53.8462	1.02	3.765	5.109	46.2
Trimethoprim	Antibiotics	738-70-5	2	11.1111	0.799	0.856	0.856	0.912		1	10	0.992	0.992	0.992	0.992		4	16	0.633	0.88	0.893	1.18		5	6.41026	0.618	1.34	2.166	4.64
Tylosin	Antibiotics	1401-69-0	1	5.55556	3.59	3.59	3.59	3.59		0	0	0	0	0	0		0	0	0	0	0	0		0	0	0	0	0	0
Venlafaxine	Antihypertensives	93413-69-5	9	50	0.183	0.48	0.578	1.49		3	30	0.39	0.458	0.559	0.83		2	8.33333	0.241	0.286	0.286	0.33		20	25.641	0.171	0.543	0.722	1.57
Verapamil	Antihypertensives	52-53-9	9	50	0.1	0.188	0.203	0.486		8	80	0.073	0.222	0.32	0.927		14	58.3333	0.061	0.136	0.181	0.485		39	50	0.057	0.128	0.221	0.88
Virginiamycin M1	Antibiotics	21411-53-0	1	5.55556	2.13	2.13	2.13	2.13		1	10	2.57	2.57	2.57	2.57		1	4.16667	1.85	1.85	1.85	1.85		3	3.84615	1.8	2.13	2.417	3.32
Warfarin	Anticoagulant	81-81-2	1	5.55556	3.28	3.28	3.28	3.28		3	30	0.746	1.44	1.359	1.89		0	0	0	0	0	0		4	5.12821	0.594	1.318	1.48	2.69
Zidovudine	Antiretroviral	30516-87-1	0	0	0	0	0	0		0	0	0	0	0	0		0	0	0	0	0	0		1	1.2987	70.7	70.7	70.7	70.7

## Sheet: Table S9
Table S9. Summary of pharmaceutical and personal care products (PPCPs) compound class concentrations measured at mussel sampling location major discharge-types.
				Minimum	Median	Mean	Maximum
Compound Class		Category	n	ng/g (wet weight)	ng/g (wet weight)	ng/g (wet weight)	ng/g (wet weight)
Antacids		Non-WWTPs	13	0.633	1.79	2.814	9.56
		WWTP Gradient	3	0.592	0.761	0.844	1.18
		WWTPs/CSOs	3	0.62	0.705	0.689	0.742
Antibacterial		Non-WWTPs	41	1.02	3.67	4.955	46.2
		WWTP Gradient	22	1.49	4.96	7.935	26.1
		WWTPs	6	5.07	11.15	9.613	12.4
		WWTPs/CSOs	16	1.28	11.8	13.824	41.2
Antibiotics		Non-WWTPs	107	0.389	1.77	3.159	24.4
		WWTP Gradient	34	0.633	1.545	4.572	44.5
		WWTPs	20	0.718	2.645	4.016	21.4
		WWTPs/CSOs	27	0.147	2.07	2.906	12.4
Antidepressants		Non-WWTPs	275	0.066	1.17	4	64.3
		WWTP Gradient	87	0.08	1.26	4.192	37.3
		WWTPs	45	0.109	2.09	10.793	187
		WWTPs/CSOs	71	0.075	1.51	7.354	101
Antifungal		Non-WWTPs	31	0.161	0.995	1.345	4.86
		WWTP Gradient	13	0.23	0.688	0.699	1.6
		WWTPs	6	0.275	0.943	1.549	3.75
		WWTPs/CSOs	9	0.199	0.708	0.945	3.34
Anti-histamines		Non-WWTPs	57	0.148	0.645	0.988	4.35
		WWTP Gradient	19	0.272	0.791	1.177	6.57
		WWTPs	7	0.454	1.52	2.309	6.38
		WWTPs/CSOs	16	0.277	0.821	1.303	4.13
Antihypertensives		Non-WWTPs	94	0.057	0.578	41.454	332
		WWTP Gradient	22	0.061	0.24	4.26	26.5
		WWTPs	22	0.073	0.826	26.959	183
		WWTPs/CSOs	25	0.1	0.48	10.4	156
Anti-inflammatory		Non-WWTPs	22	3.02	41.7	53.3	258
		WWTP Gradient	2	24.9	67.95	68	111
		WWTPs	3	3.89	47.9	40.1	68.5
		WWTPs/CSOs	3	25.1	71.6	121.9	269
Beta-blockers		Non-WWTPs	42	0.69	1.57	1.88	5.82
		WWTP Gradient	10	0.803	1.43	1.87	3.67
		WWTPs	9	0.722	1.97	2.52	6.14
		WWTPs/CSOs	7	0.676	1.04	1.03	1.35
Chemotherapy		Non-WWTPs	69	0.95	2.96	25.3	475
		WWTP Gradient	17	1.42	2.83	2.92	5.03
		WWTPs	7	0.775	2.69	33.4	217
		WWTPs/CSOs	14	0.959	2.705	14.6	172
Diuretics		Non-WWTPs	13	0.288	0.45	0.455	0.663
		WWTP Gradient	4	0.329	0.434	1.2	3.62
		WWTPs	6	0.375	0.708	0.754	1.4
		WWTPs/CSOs	2	0.61	0.701	0.701	0.792
Insect Repellant		Non-WWTPs	21	0.361	0.764	1.137	2.47
		WWTP Gradient	11	0.335	1.154	1.85	4.64
		WWTPs	2	0.521	2.68	2.68	4.84
		WWTPs/CSOs	4	0.313	1.06	6.55	23.6
Metabolites		Non-WWTPs	11	0.07	0.135	0.135	0.245
		WWTP Gradient	8	0.059	0.087	0.095	0.159
		WWTPs	5	0.086	0.374	0.308	0.505
		WWTPs/CSOs	10	0.065	0.077	0.101	0.242
Opioids		Non-WWTPs	8	0.664	1.2	1.62	5.32
		WWTP Gradient	1	1.05	1.05	1.05	1.05
		WWTPs/CSOs	1	1.59	1.59	1.59	1.59
Stimulants		Non-WWTPs	53	0.075	3.68	18.7	67.7
		WWTP Gradient	14	0.084	0.285	13.5	71.9
		WWTPs	7	0.064	29.8	25	43.5
		WWTPs/CSOs	6	0.11	13.723	15	32.8
X-ray Contrast Media		Non-WWTPs	19	49.2	92.7	103.8	236
		WWTP Gradient	8	33	102.6	110.9	261
		WWTPs	1	73.5	73.5	73.5	73.5
		WWTPs/CSOs	6	77.7	103.5	122	254

[truncated: 3 more sheets: Table S10, Table S11, Table S12]
